# Supplementary material for: Overexpression of OsERF106MZ promotes parental root growth in rice seedlings by relieving the ABA-mediated inhibition of root growth under salinity stress conditions
Source: BMC Plant Biol. 2023 Mar 16;23:144. doi: 10.1186/s12870-023-04136-8 (PMC10018881; doi:10.1186/s12870-023-04136-8)
Supplement: Supplementary file 2 — Additional file 2. [file 12870_2023_4136_MOESM2_ESM.xlsx]

## Sheet: Filtered DEGs (0 mM)
Dataset File S1. OsERF106MZ-related DEGs.
ensembl_gene_id	description	log2FoldChange	pvalue	padj	ctrl_OE1.norm.count.mean	ctrl_67.norm.count.mean
Os07g0442800	Conserved hypothetical protein|Conserved hypothetical protein	14.0205	1.81022e-32	9.0432e-30	3312.42	0
Os07g0511400	Hypothetical protein	13.3431	1.38618e-38	1.15415e-35	7505.6	0.726394
Os03g0115800	Conserved hypothetical protein	12.9856	4.85483e-28	1.82728e-25	3149.3	0.357518
Os06g0658400	Similar to HAT dimerisation domain-containing protein-like	12.0106	3.15674e-24	8.76108e-22	822.444	0
Os08g0240200	Conserved hypothetical protein	11.1414	4.26934e-21	8.57141e-19	877.09	0.353329
Os10g0432200	Conserved hypothetical protein	10.9525	2.72095e-20	5.0514e-18	395.066	0
Os07g0511301	Hypothetical protein	10.6429	3.02954e-19	5.01443e-17	318.629	0
Os08g0496700	Myb/SANT-like domain domain containing protein	10.0925	1.99605e-17	2.81248e-15	217.666	0
Os02g0728850	Non-protein coding transcript	9.63369	5.81071e-21	1.1486e-18	573.439	0.715037
Os04g0397901	Conserved hypothetical protein	9.52366	1.26487e-15	1.36289e-13	146.842	0
Os06g0626200	Similar to cDNA, clone: J065099M17, full insert sequence	8.43121	1.85433e-12	1.2277e-10	134.176	0.357518
Os01g0262401	Hypothetical genes	8.40895	3.85968e-12	2.46265e-10	67.6883	0
Os03g0299700	Conserved hypothetical protein	8.37785	1.0722e-138	1.47299e-134	2402.64	7.22987
Os09g0368900	Protein of unknown function DUF632 domain containing protein	8.29735	9.18111e-12	5.50787e-10	62.712	0
Os03g0629800	Conserved hypothetical protein	8.07184	7.20087e-11	3.783e-09	53.5722	0
Os07g0511100	Hypothetical protein	7.70583	1.63336e-19	2.8049e-17	226.249	1.09946
Os01g0713600	B3 DNA-binding domain-containing transcription factor, Flowering time regulation, Repression of flowering activator Ehd1 and its downstream genes by binding to the promoter of the Ehd1 gen	7.66823	1.94065e-10	9.53871e-09	78.9079	0.357518
Os03g0309400	Pectin lyase fold domain containing protein	7.46971	1.95104e-09	8.05446e-08	35.3198	0
Os05g0276100	Endoplasmic reticulum (ER) localized K+ transporter, K+ homeostasis during flowerin	7.15207	4.8575e-09	1.86925e-07	28.3371	0
Os07g0440100	Conserved hypothetical protein	7.08048	7.44398e-09	2.77142e-07	52.5467	0.357518
Os02g0252400	Dof zinc finger transcriptional activator, Dof zinc finger transcription factor, Grain filling, GA response in aleurone cel	6.9435	3.2932e-08	1.06955e-06	24.5395	0
Os05g0441400	Protein of unknown function DUF623, plant domain containing protein	6.94282	2.10947e-08	7.21792e-07	24.5279	0
Os11g0282700	Homeodomain-like containing protein	6.92355	4.30736e-16	4.95185e-14	131.427	1.07972
Os02g0216200	Conserved hypothetical protein	6.54205	3.0464e-07	7.86683e-06	18.5794	0
Os04g0115200	Conserved hypothetical protein|Conserved hypothetical protein	6.27193	1.69313e-06	3.64295e-05	29.9798	0.373065
Os03g0335100	Zinc finger, RING/FYVE/PHD-type domain containing protein	6.13313	3.19907e-05	0.000468039	13.9878	0
Os10g0409400	beta subunit of polygalacturonase 1, Abiotic stress respons	6.1287	5.74003e-06	0.000106133	27.146	0.357518
Os11g0417266	Conserved hypothetical protein	6.09931	1.64482e-05	0.000264287	13.6671	0
Os11g0491600	Hypothetical conserved gene	5.96056	1.47342e-18	2.31336e-16	112.464	1.81031
Os12g0117700	Similar to RNA binding protein	5.94061	6.86903e-06	0.000124577	12.2361	0
Os04g0117300	Similar to H0207B04.10 protein	5.8833	3.43216e-06	6.81373e-05	22.8487	0.353329
Os04g0397800	Conserved hypothetical protein	5.87311	2.57429e-05	0.000389918	11.715	0
Os08g0419100	Conserved hypothetical protein	5.76108	1.41777e-05	0.000232149	21.0644	0.353329
Os03g0404800	NAD(P)-binding domain containing protein	5.45017	0.000195943	0.00214919	8.7034	0
Os03g0190500	Hypothetical gene	5.44648	4.94142e-05	0.000671474	16.8755	0.357518
Os06g0707350	Similar to NBS-LRR disease resistance protein homologue	5.3327	8.19504e-40	7.76438e-37	218.188	5.4393
Os06g0202600	Similar to cDNA clone:001-039-A08, full insert sequence	5.20348	3.23171e-11	1.77589e-09	53.2487	1.45279
Os07g0580700	Integrin alpha chain, C-terminal cytoplasmic region, conserved site domain containing protein	5.18538	1.23496e-32	6.28366e-30	170.74	4.7129
Os11g0709000	Similar to H0124E07.4 protein	5.10036	0.000103511	0.00126067	13.3217	0.357518
Os11g0565000	Leucine-rich repeat, N-terminal domain containing protein	5.06834	0.000505879	0.00472291	6.69991	0
Os03g0739500	Conserved hypothetical protein	4.99599	0.00141265	0.0109892	6.37463	0
Os01g0153700	Conserved hypothetical protein	4.97385	0.000699713	0.0061778	6.24938	0
Os04g0682600	Similar to H0502G05.7 protein	4.93316	5.8826e-08	1.81812e-06	33.1209	1.06837
Os03g0162650	Similar to fatty acid elongase	4.91457	0.00251857	0.0173957	6.0246	0
Os05g0345900	Myb/SANT-like domain domain containing protein	4.8974	0.000262373	0.00274001	5.93067	0
Os12g0282766	Conserved hypothetical protein	4.89662	0.000558732	0.00513607	11.5654	0.357518
Os12g0121600	Cation/H+ exchanger domain containing protein	4.8891	0.00152521	0.0116797	5.89278	0
Os03g0105500	Conserved hypothetical protein	4.85689	2.17362e-15	2.28822e-13	73.1193	2.51696
Os07g0126301	Allergen V5/Tpx-1 related family protein|Allergen V5/Tpx-1 related family protein|Allergen V5/Tpx-1 related family protein	4.83581	0.00203245	0.0147151	103.705	3.63616
Os10g0432725	Similar to cDNA, clone: J075155G16, full insert sequence	4.81548	0.00109192	0.00891759	5.6166	0
Os09g0511900	Similar to Beta-glucosidase 32	4.79692	1.1332e-11	6.65294e-10	60.2482	2.15945
Os01g0794400	Thioredoxin domain 2 containing protein	4.75728	8.73395e-17	1.11616e-14	68.4272	2.51696
Os01g0691200	Hypothetical protein	4.71857	0.00118612	0.00952087	5.24647	0
Os10g0155900	Similar to Protein kinase domain containing protein	4.69158	0.00253886	0.0175183	10.0134	0.373065
Os10g0388600	Hypothetical conserved gene	4.65503	5.17651e-05	0.000697205	18.2205	0.730584
Os05g0432200	Similar to Gibberellin-regulated protein 2 precursor	4.61707	0.00423066	0.0263214	9.5372	0.353329
Os07g0113600	Hypothetical conserved gene	4.60295	0.00108544	0.00888355	9.4278	0.373065
Os10g0381601	Conserved hypothetical protein	4.5012	0.000143499	0.00166713	16.3413	0.726394
Os08g0178400	Non-protein coding transcript	4.49502	2.46626e-06	5.10263e-05	24.4165	1.0881
Os11g0262600	Conserved hypothetical protein	4.43866	1.44364e-15	1.5434e-13	94.3773	4.40622
Os04g0184450	Conserved hypothetical protein	4.42179	5.25099e-05	0.000704818	15.5286	0.715037
Os01g0200200	Protein of unknown function DUF1677, plant domain containing protein	4.17167	0.00294821	0.0197477	6.99388	0.373065
Os04g0206401	Hypothetical gene	4.1683	0.000979563	0.00819813	6.93357	0.357518
Os10g0159033	Conserved hypothetical protein	4.16142	2.98105e-35	1.82016e-32	161.618	8.95825
Os02g0492000	Ankyrin repeat containing protein	4.10999	0.00440089	0.0271789	6.72233	0.353329
Os05g0489500	Similar to H0322F07.8 protein	4.09575	6.00845e-29	2.42777e-26	117.297	6.8568
Os07g0286000	Hypothetical conserved gene	4.04101	9.69295e-07	2.19839e-05	23.8058	1.46117
Os05g0415400	Similar to OsNAC6 protein	4.01866	0.00218376	0.0155644	6.28069	0.353329
Os10g0432650	Hypothetical genes	3.95887	0.00231284	0.0162734	11.2084	0.715037
Os08g0541700	Conserved hypothetical protein	3.95046	0.00381154	0.0242365	11.1996	0.730584
Os02g0693700	Hypothetical conserved gene	3.93541	2.80402e-08	9.31599e-07	27.6015	1.8145
Os02g0157000	Leucine-rich repeat domain containing protein	3.92882	5.27896e-05	0.00070788	16.5291	1.0881
Os07g0453132	Conserved hypothetical protein	3.92088	3.15423e-10	1.51249e-08	49.2122	3.27147
Os03g0342400	Similar to H0307D04.14 protein	3.86494	0.000797881	0.00689389	10.5424	0.726394
Os02g0517564	Similar to Ribose-phosphate pyrophosphokinase 1	3.81608	0.000216375	0.00232413	15.2846	1.10365
Os08g0265000	Hypothetical gene	3.80484	2.98261e-27	1.02438e-24	176.991	12.6949
Os04g0394766	Non-protein coding transcript	3.71534	0.000530603	0.00492196	14.2877	1.08391
Os04g0197350	Hypothetical conserved gene	3.71488	2.98879e-65	1.0265e-61	369.571	27.9868
Os07g0162450	Protein of unknown function DUF3778 domain containing protein	3.68964	9.63649e-37	6.78903e-34	330.01	25.5493
Os08g0193600	Hypothetical conserved gene	3.67601	0.000371368	0.00366198	13.8583	1.10365
Os08g0474000	Similar to AP2 domain containing protein RAP2.6 (Fragment)	3.61593	0.00384425	0.0244275	17.7093	1.43724
Os07g0113300	Hypothetical conserved gene	3.6147	1.12883e-14	1.07321e-12	61.8133	5.02257
Os02g0764700	Similar to Ethylene-responsive transcription factor 4 (Ethylene-responsive element binding factor 4) (Related to APETALA-2 protein 5) (EREBP-4) (AtERF4)	3.61195	0.00258991	0.0177901	8.84411	0.710847
Os07g0457200	Hypothetical protein	3.61127	2.05654e-21	4.28072e-19	105.913	8.62764
Os12g0575300	Conserved hypothetical protein|Conserved hypothetical protein	3.60467	2.90962e-14	2.56233e-12	57.165	4.7129
Os07g0579100	Conserved hypothetical protein	3.58579	8.12055e-05	0.00102678	17.3297	1.42169
Os01g0974600	Similar to Histone H2A	3.56902	0.000581009	0.00531015	12.8221	1.08391
Os05g0319875	Hypothetical protein	3.55646	1.17067e-07	3.36106e-06	29.7374	2.57617
Os08g0211750	Conserved hypothetical protein	3.53574	8.39262e-05	0.00105826	16.689	1.43007
Os03g0795600	Uncharacterised protein family UPF0005 domain containing protein	3.50956	3.10801e-09	1.23941e-07	32.8209	2.85596
Os08g0537900	Similar to predicted protein	3.49012	0	0	9840.44	875.934
Os11g0623800	Similar to NB-ARC domain containing protein	3.46626	2.65629e-11	1.47484e-09	507.34	45.865
Os08g0217050	Similar to H0124E07.9 protein	3.42582	0.00108571	0.00888355	11.7197	1.09946
Os01g0607100	Bifunctional inhibitor/plant lipid transfer protein/seed storage domain containing protein	3.36818	0.00101148	0.00841905	11.2177	1.09946
Os04g0498900	Similar to N-acetyltransferase ESCO1	3.28292	2.50321e-11	1.39793e-09	56.3562	5.79682
Os12g0576100	Conserved hypothetical protein|Conserved hypothetical protein	3.26116	4.42664e-113	3.04066e-109	1191.61	124.069
Os09g0246300	Hypothetical protein	3.2469	1.90085e-14	1.74093e-12	612.328	64.4787
Os11g0608700	Similar to Jacalin-like lectin domain containing protein	3.22534	0.00313745	0.0207222	13.4703	1.44143
Os01g0268000	Hypothetical protein	3.21865	0.000136422	0.00159844	16.8475	1.81869
Os04g0676800	Conserved hypothetical protein	3.21651	1.2662e-20	2.45002e-18	107.557	11.5458
Os08g0358050	Non-protein coding transcript	3.19455	7.24388e-15	7.03296e-13	62.7793	6.82152
Os11g0180800	Conserved hypothetical protein	3.17458	5.24046e-23	1.23066e-20	100.968	11.1769
Os11g0239900	Hypothetical protein	3.15517	3.13451e-09	1.24817e-07	45.0248	5.03393
Os03g0404500	Hypothetical gene	3.14877	1.50113e-09	6.31625e-08	54.5465	6.15731
Os11g0518300	Hypothetical protein	3.13515	1.62094e-06	3.51237e-05	28.6881	3.27566
Os08g0507701	Hypothetical protein	3.12775	9.52393e-31	4.43524e-28	195.565	22.3568
Os08g0277300	Similar to Flavonol 4-sulfotransferase	3.09935	0.000276461	0.00286427	12.453	1.43007
Os03g0371000	Similar to Cytochrome P450 family protein, expressed	3.09832	6.90034e-06	0.000125062	24.7718	2.87448
Os05g0487100	Hypothetical conserved gene	3.0977	0.000921991	0.00779705	24.6205	2.85475
Os11g0439100	Similar to OSIGBa0135A16.7 protein	3.07932	0.00873439	0.0466023	9.10909	1.06418
Os01g0944100	Conserved hypothetical protein	3.06951	8.2413e-119	7.54793e-115	5531.92	658.794
Os02g0614800	Hypothetical protein	3.06446	7.70224e-05	0.000981571	15.1561	1.8145
Os12g0540100	Conserved hypothetical protein	3.04381	3.57277e-05	0.000511012	20.8578	2.5098
Os12g0540000	Domain of unknown function DUF1618 domain containing protein	3.00905	0.00364695	0.0233847	8.71229	1.0881
Os11g0303600	Similar to Herbicide safener binding protein	2.99334	2.62964e-05	0.000396118	17.3026	2.15647
Os12g0562166	Similar to H0315A08.1 protein	2.95622	0.00171954	0.0128707	8.41832	1.0881
Os07g0203500	Conserved hypothetical protein	2.95175	0.00204973	0.0148245	11.1841	1.45279
Os10g0395400	Thioredoxin fold domain containing protein	2.94138	1.01886e-06	2.30405e-05	27.7385	3.6559
Os10g0340100	Conserved hypothetical protein	2.90794	1.36582e-29	5.95671e-27	183.979	24.4463
Os11g0212900	Serine/threonine protein kinase-related domain containing protein	2.9062	1.33484e-06	2.92939e-05	19.0435	2.5098
Os05g0569900	B-block binding subunit of TFIIIC domain containing protein	2.86398	0.000174271	0.0019544	21.0008	2.85056
Os07g0205900	Armadillo-type fold domain containing protein	2.85407	2.42918e-09	9.84426e-08	46.9544	6.47657
Os04g0301500	Helix-loop-helix DNA-binding domain containing protein	2.84545	8.23721e-07	1.91801e-05	25.9855	3.61345
Os06g0470350	Hypothetical gene	2.8324	1.83499e-56	4.20151e-53	652.064	91.6567
Os03g0661800	PDZ/DHR/GLGF domain containing protein	2.81742	8.07635e-27	2.61066e-24	139.855	19.7579
Os07g0109700	Conserved hypothetical protein	2.80486	3.32052e-23	8.00304e-21	134.031	19.2857
Os06g0681100	Hypothetical conserved gene	2.77565	6.48696e-08	1.99146e-06	32.1568	4.71709
Os02g0649900	Metal-nicotianamine (NA) transporter, Fe and Mn transport to the endosper	2.7714	0.000186242	0.00206381	14.8579	2.17201
Os03g0643800	Similar to hydroquinone glucosyltransferase	2.74155	0.00125013	0.00994457	19.5375	2.96479
Os11g0548600	Similar to LysM domain containing protein	2.73791	4.21619e-10	1.96014e-08	38.4758	5.72923
Os12g0624700	Protein of unknown function DUF1677, Oryza sativa domain containing protein	2.70071	0.00829111	0.0448792	13.9298	2.11997
Os04g0210700	Similar to OSIGBa0114M03.3 protein	2.6838	1.27502e-16	1.55699e-14	108.78	16.8398
Os07g0580766	Protein of unknown function DUF2921 domain containing protein	2.68143	2.16803e-07	5.839e-06	34.8735	5.50987
Os09g0282701	Similar to cDNA clone:001-102-C05, full insert sequence	2.67885	0.000242314	0.00256268	16.1946	2.51399
Os02g0113400	Protein of unknown function DUF544 family protein	2.64961	0.00768918	0.0423382	9.02868	1.43724
Os06g0142350	Similar to Early nodulin	2.64283	4.0627e-10	1.89519e-08	49.4048	7.87434
Os04g0347400	Transcriptional factor B3 domain containing protein	2.63198	1.2252e-16	1.50284e-14	98.2262	15.8222
Os07g0553000	Similar to Mixed-linked glucan synthase 2	2.63009	3.97162e-07	9.96568e-06	37.9141	6.16271
Os02g0208675	Hypothetical protein	2.62983	0.00311589	0.0206245	13.4311	2.16364
Os11g0213000	Similar to Protein kinase domain containing protein, expressed	2.62684	1.5095e-102	8.29503e-99	891.847	144.366
Os04g0206600	UDP-glucuronosyl/UDP-glucosyltransferase family protein	2.62043	1.42825e-08	5.04405e-07	37.8599	6.11905
Os01g0313300	Similar to EREBP-3 protein (Fragment)	2.61486	4.28219e-57	1.06961e-53	436.163	71.3882
Os01g0583300	Zinc finger, C2H2, LYAR-type domain containing protein	2.58825	1.26045e-10	6.38968e-09	62.7849	10.4098
Os08g0315200	Retrotransposon gag protein family protein	2.58169	6.87265e-12	4.23392e-10	58.3825	9.70559
Os01g0597600	Amino acid transporter, transmembrane domain containing protein	2.57682	0.00210839	0.0151333	51.9572	8.71915
Os01g0524251	Conserved hypothetical protein	2.53402	8.53458e-42	9.01908e-39	321.515	55.4229
Os08g0507702	Cytochrome P450 family protein	2.51786	4.87582e-20	8.69922e-18	169.371	29.5143
Os01g0648700	Bromodomain containing protein	2.51562	1.06351e-08	3.87033e-07	43.4349	7.62565
Os10g0469100	Hypothetical protein	2.51217	1.17692e-05	0.000198387	26.7795	4.66626
Os05g0450300	Conserved hypothetical protein	2.47477	0.000663216	0.00592218	15.9936	2.87029
Os02g0192001	Conserved hypothetical protein	2.4703	4.721e-06	8.95816e-05	24.1031	4.30456
Os01g0243800	Hypothetical conserved gene	2.46475	8.50895e-22	1.84088e-19	199.247	36.0178
Os09g0120033	Hypothetical protein	2.44494	2.23869e-55	4.73156e-52	348.247	63.8378
Os11g0574725	Hypothetical conserved gene	2.44232	0.000401917	0.00390735	15.7642	2.93369
Os07g0552800	Cellulose synthase family protein	2.42813	1.72519e-24	4.9896e-22	159.258	29.6609
Os02g0120200	Similar to Phospholipase D nu-2 (Fragment)	2.41977	3.67611e-16	4.2618e-14	117.915	22.0262
Os02g0564600	Late embryogenesis abundant protein 3 family protein	2.40154	2.20867e-11	1.24611e-09	68.644	13.0267
Os02g0216400	Conserved hypothetical protein	2.39962	0.00222419	0.0157871	13.3708	2.5367
Os11g0574500	Similar to F-box domain containing protein, expressed	2.38032	2.79283e-08	9.29005e-07	39.5433	7.63822
Os05g0153300	Lipase, class 3 domain containing protein	2.37194	8.24877e-24	2.13814e-21	575.032	111.069
Os11g0517200	Hypothetical conserved gene	2.3253	4.44794e-16	5.09215e-14	108.872	21.8278
Os06g0241100	Protein kinase, core domain containing protein	2.31742	3.14927e-06	6.34872e-05	30.6758	6.14596
Os11g0203400	Hypothetical conserved gene	2.3172	0.000104071	0.00126636	28.9452	5.859
Os04g0480200	Transporter, high affinity nitrate, Nar2 domain containing protein	2.31667	3.389e-08	1.09936e-06	44.8168	8.92716
Os03g0432100	Similar to Pyruvate, phosphate dikinase 2	2.29179	6.5313e-68	2.56363e-64	4993.35	1019.73
Os03g0265900	Conserved hypothetical protein	2.29148	1.92811e-07	5.26846e-06	35.3283	7.21013
Os03g0133100	Conserved hypothetical protein	2.28483	4.51692e-10	2.08583e-08	63.3411	12.9477
Os08g0491400	Interferon-related developmental regulator domain containing protein	2.26558	1.45754e-12	9.91271e-11	109.377	22.7071
Os07g0543600	Six-bladed beta-propeller, TolB-like domain containing protein	2.24534	0.0048783	0.0294585	17.1952	3.64035
Os02g0464550	Hypothetical protein	2.23473	2.19689e-39	1.94715e-36	447.867	94.9095
Os12g0102300	Similar to WRKY transcription factor 57	2.22876	0.00035562	0.00353894	20.3404	4.34701
Os05g0467600	Conserved hypothetical protein	2.22324	3.21789e-16	3.74639e-14	116.525	24.9826
Os05g0142500	Hypothetical conserved gene	2.21846	0.00038921	0.0038111	15.136	3.22064
Os07g0656200	Similar to Beta-glucosidase 26	2.21786	3.1411e-41	3.19647e-38	293.769	63.0684
Os06g0116933	Conserved hypothetical protein	2.2119	7.16838e-17	9.2905e-15	276.155	59.5441
Os04g0439200	T-complex 11 family protein	2.20844	9.14215e-06	0.000159892	40.1751	8.69942
Os11g0578700	Similar to F-box domain containing protein, expressed	2.19764	0.00185025	0.013633	16.5647	3.59371
Os12g0495525	Conserved hypothetical protein	2.19557	1.27705e-17	1.86639e-15	155.871	34.1197
Os06g0154400	Domain of unknown function DUF676, lipase-like domain containing protein	2.18756	3.97707e-101	1.82123e-97	2844.84	624.509
Os08g0336200	Hypothetical gene	2.17661	7.8227e-13	5.56831e-11	109.198	24.0469
Os07g0214900	Similar to Chalcone synthase C2 (EC 2.3.1.74) (Naringenin-chalcone synthase C2)	2.15259	1.69713e-09	7.1083e-08	78.643	17.6947
Os10g0144000	Conserved hypothetical protein	2.1491	1.09952e-08	3.9803e-07	97.7739	22.1039
Os09g0246500	Conserved hypothetical protein	2.1256	1.9005e-33	9.85249e-31	574.721	131.776
Os10g0208500	Hypothetical protein	2.11737	3.9905e-42	4.38571e-39	2642.22	608.699
Os06g0621600	Hypothetical protein	2.11244	2.03522e-05	0.000319176	25.0975	5.79682
Os03g0561400	Conserved hypothetical protein	2.1085	4.6106e-20	8.27979e-18	2239.25	519.115
Os08g0514300	Similar to H0425E08.13 protein	2.09385	1.64054e-25	5.00837e-23	578.887	135.348
Os02g0527950	Hypothetical conserved gene	2.09332	0.00368913	0.0236166	12.3679	2.88705
Os11g0566800	Similar to Bibenzyl synthase (EC 2.3.1.-)	2.08956	1.2797e-07	3.6286e-06	55.3055	12.9902
Os10g0123900	Similar to CAF1 family ribonuclease containing protein	2.08899	0.0084028	0.0453608	18.529	4.3512
Os01g0661750	Hypothetical conserved gene	2.0835	1.7386e-48	2.98561e-45	1029.83	242.623
Os08g0181750	Conserved hypothetical protein	2.07893	8.82142e-07	2.02657e-05	33.5902	7.98019
Os06g0491566	Conserved hypothetical protein	2.06536	1.04218e-12	7.26774e-11	437.912	104.566
Os07g0684000	Ricin B-related lectin domain containing protein	2.06473	5.01515e-09	1.92184e-07	114.707	27.4117
Os08g0425500	Endonuclease/exonuclease/phosphatase domain containing protein	2.06282	1.03166e-35	6.59204e-33	277.702	66.5067
Os03g0210350	Hypothetical gene	2.05834	0.00306429	0.0203467	12.0651	2.85177
Os04g0688500	Peroxidase (EC 1.11.1.7)	2.05763	4.10326e-06	7.9125e-05	43.5512	10.4308
Os10g0134500	NB-ARC domain containing protein	2.05661	0.000340651	0.0034172	18.1167	4.31712
Os06g0501900	Cytochrome P450 family protein	2.03515	1.74479e-16	2.11189e-14	104.698	25.5308
Os07g0538000	Similar to hydrolase, hydrolyzing O-glycosyl compounds	2.03294	5.04644e-12	3.15845e-10	776.389	189.813
Os08g0240000	Similar to STF-1 (Fragment)	2.02192	3.87574e-05	0.000547787	45.6431	11.2403
Os06g0662550	Conserved hypothetical protein	2.0153	4.74767e-47	7.67334e-44	3881.36	959.803
Os07g0137600	Conserved hypothetical protein	2.00379	3.54829e-06	7.01387e-05	42.3123	10.6185
Os02g0586000	Quinonprotein alcohol dehydrogenase-like domain containing protein	1.99746	0.00157845	0.0120137	21.7878	5.45066
Os02g0484200	Transferase family protein	1.9969	0.00141913	0.0110272	11.4332	2.85056
Os02g0194600	Protein kinase, catalytic domain domain containing protein	1.99293	1.43305e-09	6.0576e-08	63.2458	15.9209
Os05g0157500	Conserved hypothetical protein	1.99005	7.73304e-09	2.87514e-07	60.4146	15.2441
Os05g0324000	Conserved hypothetical protein	1.9861	1.31784e-07	3.72521e-06	50.2044	12.7057
Os09g0562750	Protein of unknown function DUF594 domain containing protein	1.98446	0.00704784	0.0395439	12.853	3.26728
Os04g0476600	C2 calcium-dependent membrane targeting domain containing protein	1.98282	6.0531e-19	9.8997e-17	117.201	29.6722
Os11g0423200	Similar to HAT family dimerisation domain containing protein	1.96849	3.79168e-10	1.78086e-08	73.4564	18.7709
Os04g0631100	Similar to H0105C05.5 protein	1.93942	7.16745e-28	2.62577e-25	495.874	129.244
Os03g0655100	Similar to Cupin, RmlC-type	1.9389	2.01558e-05	0.000316457	41.6407	10.8971
Os03g0234000	Non-symbiotic hemoglobin 3 (rHb3	1.93025	3.58892e-09	1.42242e-07	109.901	28.8758
Os07g0620700	Conserved hypothetical protein	1.92874	4.0951e-27	1.37216e-24	464.909	122.017
Os01g0859100	Similar to WIP1 protein (Fragment)	1.91722	2.73547e-08	9.12132e-07	38.2491	10.1379
Os07g0674800	Similar to AP2 domain transcription factor EREBP	1.90638	2.26388e-07	6.0626e-06	43.3779	11.5004
Os11g0564800	Hypothetical protein	1.90522	2.34905e-07	6.26627e-06	50.2241	13.4577
Os03g0798101	Similar to Aldehyde oxidase	1.9017	0.00122803	0.00979142	21.7555	5.87874
Os08g0473900	Alpha-amylase isozyme 3D precursor (EC 3.2.1.1) (1,4-alpha-D-glucan glucanohydrolase)	1.89818	3.07515e-08	1.00707e-06	66.1653	17.7737
Os02g0702300	Conserved hypothetical protein	1.88159	0.000209118	0.00226299	33.3028	9.04437
Os10g0372300	Conserved hypothetical protein	1.88092	0.0017736	0.0131849	18.5837	5.02257
Os02g0149600	Zinc finger, C2H2-like domain containing protein	1.866	0.00626361	0.0360795	11.8281	3.26431
Os03g0724600	Conserved hypothetical protein	1.85596	8.50125e-12	5.13364e-10	88.9541	24.4313
Os10g0567900	Similar to F-box protein interaction domain containing protein, expressed	1.85558	1.77404e-05	0.000282899	206.286	56.9517
Os09g0123500	Tetratricopeptide-like helical domain containing protein	1.84982	1.71488e-10	8.50508e-09	74.3157	20.6649
Os06g0217300	Similar to Transcription factor MADS55	1.83702	7.03666e-09	2.63405e-07	74.8354	20.9082
Os01g0498802	Non-protein coding transcript	1.83512	7.7985e-12	4.76159e-10	1550.97	434.555
Os05g0170200	Similar to Universal stress protein	1.81536	3.20275e-05	0.000468327	34.48	9.83714
Os08g0290200	Protein of unknown function DUF313 domain containing protein	1.81345	0.00132598	0.0104362	24.1736	6.89628
Os03g0860100	Similar to Ethylene-responsive transcription factor 2 (Ethylene-responsive element binding factor 2) (EREBP-2) (AtERF2)	1.81322	4.69194e-05	0.000643772	39.482	11.2433
Os08g0540400	Similar to Calcium-dependent protein kinase	1.8131	9.84736e-08	2.8753e-06	53.3263	15.1634
Os04g0563900	Similar to H0409D10.5 protein	1.81284	0.000704888	0.0062175	29.2074	8.34906
Os10g0497700	Similar to Phytochelatin synthetase	1.81174	9.04462e-05	0.00112652	22.852	6.48374
Os10g0344900	Multi antimicrobial extrusion protein MatE family protein	1.81157	5.54802e-10	2.51547e-08	87.9311	25.0963
Os07g0136800	Homeodomain-like containing protein	1.81052	1.72294e-21	3.64149e-19	240.647	68.5949
Os01g0873100	Similar to Amidophosphoribosyltransferase, chloroplast precursor (EC 2.4.2.14) (Glutamine phosphoribosylpyrophosphate amidotransferase) (ATASE) (GPAT)	1.81052	0.00716676	0.0400313	12.6128	3.55843
Os02g0655500	Protein of unknown function DUF862, eukaryotic domain containing protein	1.81028	0.000962171	0.00808212	16.509	4.72128
Os02g0618400	R2R3-type MYB transcription factor, Adaptive growth regulatio	1.80126	1.54493e-05	0.000250434	25.0288	7.16349
Os03g0849500	Similar to BPH14-1	1.79765	0.000235036	0.00249627	26.3224	7.53535
Os05g0496100	Translation initiation factor eIF3 subunit domain containing protein	1.79088	0.00242806	0.0169237	18.736	5.36873
Os01g0730400	Conserved hypothetical protein	1.77951	0.00913666	0.0482396	22.1948	6.42751
Os06g0559400	Conserved hypothetical protein	1.76963	1.0946e-06	2.44514e-05	51.6756	15.097
Os03g0277300	Heat shock protein 70	1.7638	3.20007e-27	1.0855e-24	1258.87	370.681
Os01g0862800	NAC (NAM ATAF1/2 CUC2) transcription factor, Early and transient regulator of abiotic stress response	1.76263	0.000223427	0.00239053	25.8706	7.60712
Os11g0208651	Hypothetical protein	1.76206	4.87459e-09	1.87321e-07	62.6237	18.46
Os08g0388900	Similar to para-hydroxybenzoate--polyprenyltransferase	1.76091	3.93508e-05	0.000555032	53.8409	15.8246
Os03g0373500	Hypothetical protein	1.75671	9.63191e-37	6.78903e-34	487.381	143.977
Os05g0589700	Similar to cDNA, clone: J090072P03, full insert sequence	1.75155	7.56237e-27	2.47362e-24	328.551	97.4642
Os03g0855700	Nucleic acid-binding, OB-fold domain containing protein	1.74948	1.26617e-23	3.22122e-21	254.567	75.6328
Os01g0269500	Conserved hypothetical protein	1.74807	8.44523e-09	3.12303e-07	63.0284	18.7374
Os11g0604900	Similar to NB-ARC domain containing protein	1.74474	2.94402e-12	1.89882e-10	133.496	39.7951
Os02g0538550	Conserved hypothetical protein	1.74299	0.000307102	0.00311593	24.1558	7.20715
Os10g0329400	Conserved hypothetical protein	1.73354	1.00504e-35	6.5749e-33	3314.73	996.501
Os11g0513700	Protein kinase-like domain containing protein	1.73304	2.77279e-16	3.25578e-14	206.508	62.1035
Os04g0204100	Similar to H0825G02.3 protein	1.73021	4.77266e-06	9.04369e-05	32.3494	9.65774
Os03g0245800	Similar to Heat shock protein 26	1.72872	3.64716e-13	2.77589e-11	155.368	46.8312
Os04g0283800	Octicosapeptide/Phox/Bem1p domain containing protein	1.72322	0.000884303	0.00752699	33.3472	10.0804
Os06g0258500	Myb transcription factor domain containing protein	1.72006	0.0034027	0.0220885	15.4659	4.67045
Os02g0483500	Transferase family protein	1.71735	0.000303534	0.00308771	30.9104	9.46528
Os02g0731900	Similar to 3-ketoacyl-CoA synthase	1.71479	0.000616523	0.00556651	26.0023	7.94788
Os07g0629500	Similar to cDNA clone:002-114-B06, full insert sequence	1.71405	2.93023e-36	1.96368e-33	2388.62	727.734
Os06g0142400	Early nodulin	1.70876	0.00879097	0.0468465	18.9093	5.79263
Os02g0699850	Hypothetical gene	1.70304	0.00661281	0.0376255	12.8778	3.95002
Os05g0594001	Non-protein coding transcript	1.70158	0.00666802	0.0378065	12.9315	3.99787
Os03g0678800	Glycosyl transferase, family 8 protein	1.6992	7.83402e-06	0.000139499	36.3803	11.2403
Os07g0635150	Hypothetical gene	1.69349	2.2648e-05	0.000349986	53.3524	16.4188
Os05g0428600	Similar to HSP70 precursor	1.69242	0.000501982	0.00469131	44.2486	13.6586
Os01g0966900	Similar to Sorbitol transporter	1.69093	0.00186438	0.0137188	19.8156	6.17826
Os07g0620600	Conserved hypothetical protein	1.68418	2.67678e-05	0.000401405	33.6594	10.4619
Os12g0130500	Similar to D-mannose binding lectin family protein	1.68101	3.96395e-24	1.05741e-21	241.151	75.2934
Os03g0148000	Protein of unknown function DUF677 family protein	1.6772	1.65678e-06	3.57312e-05	57.768	18.0744
Os07g0196300	Cyclin-like F-box domain containing protein	1.66751	2.22774e-37	1.70026e-34	363.763	114.413
Os01g0740700	Hypothetical protein	1.66071	2.92082e-18	4.45846e-16	341.587	107.76
Os01g0386500	Conserved hypothetical protein	1.65512	4.72575e-12	2.96449e-10	826.063	262.148
Os10g0340301	Conserved hypothetical protein	1.65419	3.95982e-34	2.21684e-31	4075.45	1294.52
Os05g0186300	Similar to NADP-malic enzyme	1.65085	3.01839e-44	3.9492e-41	930.601	296.354
Os01g0388101	Similar to Cytochrome P450 monooxygenase	1.65001	0.0039377	0.0249004	20.4474	6.50645
Os01g0786800	Protein of unknown function DUF81 domain containing protein	1.64611	1.83882e-12	1.22332e-10	106.25	34.0138
Os03g0732000	Similar to 4-hydroxy-3-methylbut-2-enyl diphosphate reductase	1.64512	8.57565e-13	6.0728e-11	186.397	59.4943
Os01g0603200	Conserved hypothetical protein	1.64174	0.00129221	0.010226	28.2933	9.06289
Os05g0181700	Conserved hypothetical protein	1.63954	6.27108e-27	2.07595e-24	400.567	128.651
Os06g0483200	Similar to cycloartenol synthase	1.63953	1.1396e-20	2.22068e-18	185.655	59.5811
Os02g0605900	Similar to Chitinase (EC 3.2.1.14) A	1.63661	1.21269e-15	1.3118e-13	174.083	55.9952
Os07g0137200	Conserved hypothetical protein	1.63402	8.81907e-07	2.02657e-05	61.9198	20.0049
Os07g0296000	Conserved hypothetical protein	1.6337	1.0912e-54	2.14156e-51	3298.28	1062.48
Os10g0157400	Serine/threonine protein kinase domain containing protein	1.62976	8.66029e-11	4.47275e-09	169.951	54.8963
Os06g0552900	Similar to SP3D	1.62707	0.00201695	0.0146298	20.0997	6.47238
Os12g0440300	Conserved hypothetical protein	1.62228	9.07387e-24	2.33003e-21	1232.84	400.155
Os12g0455100	Hypothetical protein	1.61483	0.000194292	0.00213621	43.2938	14.2009
Os02g0583900	Non-protein coding transcript	1.61273	2.20923e-07	5.93632e-06	72.9732	23.8658
Os09g0499400	Domain of unknown function DUF2828 domain containing protein	1.61068	0.000205315	0.00222911	34.0977	11.1769
Os10g0139600	F-box domain, Skp2-like domain containing protein	1.60955	2.78229e-05	0.000414792	35.2637	11.6008
Os04g0470801	Hypothetical protein	1.60735	0.00667521	0.0378317	21.8952	7.17606
Os06g0240050	BURP domain-containing protein 9	1.60103	0.00381098	0.0242365	23.0323	7.61848
Os03g0807700	Protein of unknown function DUF642 domain containing protein	1.59166	3.50181e-06	6.93197e-05	57.596	19.1117
Os08g0494300	Copine domain containing protein	1.59006	4.4737e-31	2.1193e-28	344.491	114.229
Os01g0824700	Cyclin-like F-box domain containing protein	1.58482	4.24559e-15	4.22652e-13	228.342	76.0298
Os11g0605100	NB-ARC domain containing protein	1.58339	2.46993e-35	1.54236e-32	1210.77	403.815
Os03g0638400	Similar to OSIGBa0153E02-OSIGBa0093I20.19 protein	1.58058	4.63205e-43	5.53348e-40	2282.17	762.573
Os02g0155300	Hypothetical protein	1.57987	0.00578496	0.0338187	14.0597	4.69736
Os10g0182300	Similar to predicted protein	1.57811	0.00341025	0.02212	46.4815	15.5496
Os11g0166201	Similar to BZIP transcription factor family protein, expressed	1.57776	0.00337974	0.0220104	21.5733	7.18025
Os03g0682666	Hypothetical gene	1.5773	3.22663e-06	6.48535e-05	53.7898	18.0194
Os07g0137000	Myb transcription factor domain containing protein	1.57683	3.60763e-17	4.90709e-15	303.867	101.8
Os03g0604566	Conserved hypothetical protein	1.57119	2.02376e-08	6.95061e-07	113.752	38.2496
Os04g0210250	Hypothetical gene	1.56412	1.07936e-10	5.52262e-09	1373.03	464.245
Os04g0150500	Hypothetical gene	1.56214	1.1915e-21	2.53781e-19	237.943	80.4409
Os05g0153200	Uncharacterised domain XH domain containing protein	1.55526	0.00851274	0.0458081	20.11	6.86099
Os12g0418600	Hypothetical conserved gene	1.55466	2.63148e-19	4.38197e-17	386.158	131.169
Os11g0303800	Hypothetical protein|Hypothetical protein|Hypothetical protein|Hypothetical protein|Hypothetical protein|Hypothetical protein	1.55145	1.99927e-30	9.1553e-28	1814.5	618.882
Os02g0609200	Similar to Atozi1 (Fragment)	1.54821	3.21015e-20	5.88014e-18	423.77	145.072
Os05g0472500	Hypothetical genes	1.54807	0.00248418	0.0172444	26.2934	8.94568
Os06g0496601	Hypothetical gene	1.53623	4.98833e-05	0.000676006	49.1319	16.8846
Os03g0735000	Similar to Glucose-1-phosphate adenylyltransferase large subunit 2 (EC 2.7.7.27) (ADP-glucose synthase) (ADP-glucose pyrophosphorylase) (AGPASE S) (Alpha-D-glucose-1-phosphate adenyl transferase) (BLPL) (Fragment)	1.53551	1.12615e-06	2.51357e-05	75.1622	25.9362
Os09g0441900	Unknown phosphatidylethanolamine-binding protein (PEBP) like domain protein, 426-amino-acid protein, homologous to the keratin-associated protein (KAP) 5-4 family, Panicle architecture, Panicle erectnes	1.52911	0.00021459	0.00230947	33.314	11.5093
Os07g0457300	Protein of unknown function DUF1446 family protein	1.52719	3.37196e-42	3.86034e-39	922.028	319.698
Os04g0204400	Hypothetical protein	1.52685	1.23146e-07	3.50629e-06	98.6534	34.1937
Os02g0753850	Non-protein coding transcript	1.52451	7.54465e-10	3.37617e-08	106.031	36.7472
Os01g0369200	Component of cullin-RING E3 ubiquitin ligase (CRL) complex, Salt/drought stress response, Cold stress respons	1.52398	0.00040292	0.00391327	33.1868	11.5398
Os02g0215900	Protein kinase, catalytic domain domain containing protein	1.52262	1.04535e-15	1.13977e-13	140.136	48.6535
Os01g0640100	Conserved hypothetical protein	1.5212	3.91725e-07	9.8653e-06	80.6302	28.0621
Os06g0268500	Similar to OSIGBa0139J17.1 protein	1.51739	1.54655e-12	1.04405e-10	296.135	103.434
Os04g0200000	Hypothetical protein	1.51714	1.39096e-07	3.90379e-06	111.321	38.8229
Os07g0635300	Similar to Cytochrome P450	1.51336	4.49601e-20	8.12713e-18	357.192	124.901
Os01g0286100	Phytochrome-interacting factor-like protein, Basic helix-loop-helix factor, Repression of seedling growth in the dar	1.50906	1.28583e-09	5.52887e-08	82.207	28.9081
Os08g0307601	Similar to cDNA clone:002-114-B06, full insert sequence	1.50521	3.60282e-34	2.15198e-31	3983.37	1402.89
Os11g0518600	Conserved hypothetical protein	1.50207	9.17163e-07	2.08955e-05	72.789	25.7013
Os02g0733500	EF-Hand type domain containing protein	1.50122	7.93542e-07	1.85877e-05	61.4909	21.7416
Os04g0204200	Endonuclease/exonuclease/phosphatase domain containing protein	1.50094	3.53777e-08	1.14492e-06	71.7146	25.3443
Os07g0689600	Nicotianamine synthase 3 (EC 2.5.1.43) (S-adenosyl-L-methionine:S- adenosyl-L-methionine:S-adenosyl-methionine 3-amino-3- carboxypropyltransferase 3	1.49898	5.28575e-40	5.18683e-37	2104.24	744.72
Os03g0176100	Similar to predicted protein	1.49651	3.36085e-05	0.000485503	53.1646	18.8546
Os11g0201175	Similar to H0315A08.1 protein	1.4933	0.00931304	0.0489826	19.4468	6.9202
Os03g0163000	Hypothetical conserved gene	1.48578	1.17411e-17	1.72512e-15	202.079	72.2412
Os02g0332450	Hypothetical conserved gene	1.48125	5.24795e-28	1.94855e-25	1207.75	432.206
Os01g0278100	Conserved hypothetical protein	1.47395	0.00326532	0.0214226	22.0831	7.95207
Os02g0616600	Hypothetical protein	1.47264	9.92071e-12	5.90345e-10	238.326	85.7056
Os02g0802500	Similar to H(+)-translocating (Pyrophosphate-ENERGIZED) inorganic pyrophosphatase beta-1 polypeptide (EC 3.6.1.1) (Fragment)	1.4721	4.03413e-34	2.21684e-31	592.676	213.554
Os06g0168700	Similar to Prolin rich protein	1.47098	3.66826e-05	0.000522765	41.2383	14.9004
Os02g0628900	Conserved hypothetical protein	1.46868	8.48842e-06	0.000149601	61.9099	22.3652
Os01g0873200	Similar to Amidophosphoribosyltransferase, chloroplast precursor (EC 2.4.2.14) (Glutamine phosphoribosylpyrophosphate amidotransferase) (ATASE) (GPAT) (Fragment)	1.46528	9.9349e-10	4.33977e-08	107.677	39.0382
Os11g0477400	Hypothetical conserved gene	1.46367	2.66735e-07	7.01992e-06	50.9578	18.5192
Os10g0580600	Protein of unknown function DUF1997 domain containing protein	1.45623	0.00328078	0.0215035	22.7248	8.25876
Os11g0601950	Similar to cDNA clone:002-114-B06, full insert sequence	1.453	2.96598e-27	1.02438e-24	3033.38	1107.56
Os07g0291400	Conserved hypothetical protein	1.45131	1.38084e-09	5.88216e-08	231.924	84.6761
Os06g0338700	Similar to Primary amine oxidase	1.44784	4.12697e-07	1.0299e-05	210.85	77.3122
Os01g0548600	Protein kinase, catalytic domain domain containing protein	1.44649	2.49178e-11	1.39438e-09	152.709	56.0191
Os09g0479400	Phenylalanyl-tRNA synthetase, class IIc family protein	1.44516	7.3101e-05	0.000936812	35.3801	12.9746
Os03g0170900	Sucrose transporter	1.4277	2.3385e-18	3.6097e-16	464.007	172.384
Os01g0606900	Heat shock protein DnaJ, N-terminal domain containing protein	1.42202	0.00335567	0.0218795	28.262	10.5731
Os02g0194400	Similar to Receptor-like kinase (Fragment)	1.41792	0.000789684	0.00683812	28.8686	10.8278
Os07g0116800	Hypothetical conserved gene	1.41603	1.977e-14	1.79867e-12	213.796	80.1641
Os07g0110000	Conserved hypothetical protein	1.4103	1.6764e-39	1.53536e-36	1253.14	471.449
Os09g0550500	S-locus glycoprotein domain containing protein	1.40735	0.00312237	0.0206534	25.8271	9.74386
Os09g0506000	Nucleotide pyrophosphatase/phosphodiesteras	1.40722	3.25371e-07	8.35505e-06	68.7768	26.0247
Os05g0132700	Similar to R2R3 Myb-like protein	1.40587	2.53275e-07	6.69777e-06	64.2318	24.1007
Os01g0933500	Similar to FLP1	1.40512	2.67507e-14	2.37865e-12	389.422	146.91
Os03g0745600	Uncharacterised protein family UPF0005 domain containing protein	1.40249	3.87561e-06	7.56831e-05	67.6875	25.6241
Os03g0185400	Protein of unknown function DUF1677, Oryza sativa family protein	1.40046	7.43491e-06	0.000133605	67.5795	25.5601
Os12g0528801	Hypothetical gene	1.39855	2.04261e-08	7.0066e-07	201.557	76.2976
Os07g0195350	Similar to ESTs AU075609(C63344)	1.39698	2.95225e-10	1.42059e-08	239.854	90.8757
Os10g0134250	Hypothetical gene	1.39133	1.01522e-06	2.29772e-05	53.9526	20.5136
Os03g0120501	Non-protein coding transcript	1.3856	0.000292008	0.00299151	32.1315	12.21
Os04g0500600	Hypothetical protein	1.38326	1.02566e-06	2.30992e-05	50.8035	19.3861
Os01g0889900	Serine/threonine protein kinase-related domain containing protein	1.38275	2.80762e-07	7.32593e-06	48.127	18.4277
Os10g0372366	Hypothetical protein	1.38198	0.00234222	0.016438	38.3977	14.6976
Os08g0204632	Conserved hypothetical protein	1.37804	7.86922e-29	3.13354e-26	410.594	157.889
Os05g0296800	Similar to Retrotransposon Karma DNA, complete sequence	1.37742	3.62862e-11	1.98183e-09	245.811	94.5832
Os01g0723500	Transcriptional factor B3 family protein	1.37695	0.00895781	0.0474961	17.7274	6.81854
Os07g0136866	Similar to BRI1-KD interacting protein 133 (Fragment)	1.37671	2.19789e-06	4.59233e-05	61.9965	23.9352
Os06g0235800	Similar to predicted protein	1.37412	0.000209726	0.00226689	58.0871	22.431
Os01g0532300	Conserved hypothetical protein	1.37411	0.000519538	0.00483074	45.83	17.6158
Os04g0542302	Similar to TCP-domain protein	1.36926	0.00157116	0.0119681	19.5352	7.56346
Os10g0372800	Conserved hypothetical protein	1.36244	2.98114e-23	7.24865e-21	711.184	276.398
Os04g0443900	Similar to RuBisCO large subunit-binding protein subunit beta, chloroplastic	1.36198	4.34431e-07	1.07439e-05	108.631	42.3133
Os05g0596000	Peptidase A1 domain containing protein	1.35454	3.24784e-06	6.51846e-05	85.7271	33.5475
Os08g0551225	Hypothetical gene	1.35304	0.00070591	0.00622452	34.043	13.2544
Os01g0962100	Conserved hypothetical protein	1.35086	0.000128781	0.00151862	58.9944	23.1155
Os11g0513900	Conserved hypothetical protein	1.35062	2.35846e-07	6.27917e-06	1473.97	577.966
Os08g0508000	Cytochrome P450 family protein	1.34709	0.000536882	0.00496728	89.6013	35.1413
Os01g0339600	Proteasome assembly chaperone 3 domain containing protein	1.34624	0.000539807	0.00498882	36.7742	14.3808
Os05g0468800	Phosphatidylethanolamine-binding protein PEBP domain containing protein	1.34175	0.000843483	0.00722655	23.7362	9.35524
Os01g0868900	Peptidase S8, subtilisin-related domain containing protein	1.34136	0.00408378	0.0256061	32.0933	12.6465
Os08g0387050	Conserved hypothetical protein	1.34104	6.79149e-24	1.77717e-21	2068.55	816.183
Os07g0539200	Conserved hypothetical protein	1.34019	0.00158195	0.0120337	23.7656	9.41203
Os05g0151000	Similar to DNA-directed RNA polymerase	1.33815	6.49281e-10	2.92934e-08	127.601	50.3364
Os03g0267100	Hypothetical protein	1.33638	0.00148106	0.0114083	22.8435	9.0372
Os10g0318700	Hypothetical genes	1.33396	0.000304836	0.00309751	36.4835	14.492
Os05g0467700	Protein of unknown function DUF1618 domain containing protein	1.33343	0.00787512	0.0430601	48.6173	19.2401
Os07g0673400	Rossmann-like alpha/beta/alpha sandwich fold domain containing protein	1.33329	0.00477701	0.0290421	21.921	8.66711
Os11g0278300	Hypothetical conserved gene	1.33103	5.85831e-11	3.1014e-09	207.916	82.58
Os01g0794900	Hypothetical protein	1.32629	4.0253e-08	1.28454e-06	100.318	39.9648
Os02g0753900	Hypothetical conserved gene	1.3242	0.00096291	0.00808586	47.9587	19.1134
Os12g0184167	Conserved hypothetical protein	1.32074	9.42577e-12	5.64232e-10	576.997	230.881
Os09g0414600	Conserved hypothetical protein	1.31799	0.00735343	0.0407894	26.9347	10.7799
Os01g0298301	Hypothetical conserved gene	1.31011	0.000108358	0.0013104	55.8074	22.5948
Os05g0418800	No apical meristem (NAM) protein domain containing protein	1.3097	0.00839107	0.0453131	17.8728	7.17783
Os10g0159300	Conserved hypothetical protein	1.30613	8.24128e-06	0.0001459	499.629	202.095
Os03g0845300	Hypothetical conserved gene	1.30589	0.000292855	0.00299571	41.8875	16.9456
Os03g0157400	ABC transporter-like domain containing protein	1.3051	1.18232e-05	0.000199009	74.5354	30.1648
Os03g0145600	WD40/YVTN repeat-like domain containing protein	1.29522	0.000576999	0.00527751	37.2346	15.1395
Os09g0425500	Hypothetical gene	1.2938	1.90831e-08	6.61195e-07	108.653	44.1749
Os09g0366800	Hypothetical conserved gene	1.29337	6.96623e-05	0.000897768	79.5852	32.3918
Os10g0156200	Similar to Protein kinase domain containing protein	1.28992	3.35148e-07	8.57405e-06	92.7247	37.9483
Os04g0223901	Dimethylaniline monooxygenase, N-oxide-forming domain containing protein	1.28771	4.56052e-06	8.68364e-05	69.5768	28.4998
Os04g0664400	Auxin response factor 1	1.28761	8.72333e-09	3.22154e-07	120.795	49.3224
Os11g0701500	Similar to Class III chitinase homologu	1.28635	0.000163394	0.00185859	30.8847	12.6721
Os09g0483500	EF-Hand type domain containing protein	1.27816	0.00024122	0.00255307	38.5562	15.897
Os01g0139700	Conserved hypothetical protein	1.27231	7.06013e-07	1.67372e-05	59.5794	24.6472
Os06g0205600	Similar to mechanosensitive ion channel domain-containing protein	1.27077	5.84605e-38	4.72429e-35	735.771	304.734
Os03g0167000	Similar to Non-specific lipid-transfer protein	1.26734	0.000182755	0.00203377	40.0611	16.6318
Os11g0514700	Similar to BRASSINOSTEROID INSENSITIVE 1-associated receptor kinase 1	1.26658	0.00692679	0.0389921	16.6072	6.8879
Os05g0326600	Conserved hypothetical protein	1.26428	0.00018464	0.00204894	44.3069	18.4181
Os01g0243600	Conserved hypothetical protein	1.26421	0.00211059	0.0151451	31.2535	13.1158
Os11g0160400	Conserved hypothetical protein	1.26304	2.96573e-05	0.000437864	157.777	65.6511
Os05g0454500	Conserved hypothetical protein	1.25853	2.00673e-32	9.84589e-30	13209.4	5521.02
Os03g0837000	Dcp1-like decapping domain containing protein	1.25853	0.00219328	0.0156242	27.5609	11.5063
Os04g0150300	Conserved hypothetical protein	1.25783	8.50023e-22	1.84088e-19	1224.95	511.878
Os03g0719400	Alpha/beta hydrolase fold-1 domain containing protein	1.25767	2.91932e-16	3.41325e-14	199.38	83.2789
Os11g0183150	Ankyrin repeat domain containing protein	1.25563	0.000330603	0.00332612	53.2179	22.2731
Os04g0688300	Haem peroxidase, plant/fungal/bacterial family protein	1.25545	0.000143046	0.00166258	656.618	275
Os05g0126150	Non-protein coding transcript	1.25245	0.00591895	0.0344699	20.6498	8.67549
Os07g0625400	SKP1 component domain containing protein	1.24993	1.86203e-14	1.71107e-12	228.179	95.7764
Os08g0543150	Non-protein coding transcript	1.24898	0.00773812	0.0425395	18.9113	7.98317
Os11g0605900	Conserved hypothetical protein	1.24811	4.87254e-05	0.000663419	57.4543	24.1737
Os08g0197800	Conserved hypothetical protein	1.2472	1.27756e-05	0.000212879	68.6417	28.8447
Os08g0254600	Similar to cyclic nucleotide-gated ion channel 14	1.24703	1.01722e-13	8.36799e-12	1103.55	464.826
Os01g0643800	Similar to Mitogen-activated protein kinase	1.24447	0.000123826	0.00146901	44.5901	18.8391
Os10g0360100	Similar to Sugar transporter protein	1.24152	4.67408e-05	0.000642245	52.7865	22.2647
Os10g0135100	NB-ARC domain containing protein	1.23456	0.00224621	0.0159054	32.1905	13.6347
Os01g0280500	Similar to Eukaryotic translation initiation factor 6 (eIF-6) (B4 integrin interactor) (CAB) (p27(BBP)) (B(2)GCN homolog)	1.22476	3.39386e-05	0.000489242	44.6645	19.1595
Os09g0415050	Hypothetical gene	1.22189	1.1137e-07	3.22105e-06	129.6	55.5151
Os08g0462800	Protein of unknown function DUF716 family protein	1.21895	0.00615689	0.0355691	20.9685	8.99354
Os04g0670100	Similar to H0818H01.13 protein	1.21605	0.00493192	0.0297431	23.5454	10.1367
Os12g0143800	Meiosis-specific DNA recombinase, Synaptonemal complex (SC) assembl	1.21524	4.63934e-09	1.79536e-07	115.58	49.8331
Os07g0672700	UDP-glucuronosyl/UDP-glucosyltransferase family protein	1.20942	0.00343036	0.0222241	31.0165	13.4093
Os09g0467300	Similar to PUP1	1.20868	0.000883694	0.00752414	42.7109	18.5551
Os02g0531600	TFL1/CEN ortholog, Phosphatidylethanolamine-binding protein, PEBP family protein, Control of the phase transition of meristem, Control of flowering tim	1.20843	1.61701e-11	9.19855e-10	732.584	317.167
Os10g0462300	Hypothetical conserved gene	1.20825	5.86306e-16	6.65675e-14	254.879	110.419
Os04g0559550	Conserved hypothetical protein	1.20405	1.18278e-05	0.000199009	60.0533	26.0958
Os03g0266900	Low molecular mass heat shock protein Oshsp17.3	1.1994	7.0648e-19	1.14859e-16	2005.33	873.039
Os03g0750000	Similar to ethylene-responsive protein	1.19858	0.000101646	0.00124291	83.2365	36.1511
Os02g0533800	Similar to ATPase inhibitor	1.19818	1.2307e-24	3.63598e-22	3273.92	1426.63
Os06g0666100	Protein of unknown function DUF597 family protein	1.19713	7.63684e-05	0.000975046	65.3054	28.4825
Os02g0233200	Similar to Brassinazole-resistant 1 protein	1.19644	0.00157047	0.011967	32.412	14.1501
Os04g0117900	Amidase family protein	1.19496	1.02869e-33	5.54203e-31	1213.72	529.861
Os03g0305400	UspA domain containing protein	1.19059	0.00160474	0.0121734	49.5006	21.7446
Os09g0465200	Hypothetical gene	1.19029	0.00501668	0.0301748	32.1269	14.0018
Os03g0415500	Mitochondrial import inner membrane translocase, subunit Tim17/22 family protein	1.18891	0.00717483	0.0400601	23.9399	10.4888
Os01g0823500	Protein of unknown function DUF623, plant domain containing protein	1.18492	0.000373646	0.00367573	47.6433	20.9662
Os09g0515550	Hypothetical protein	1.18372	2.50412e-08	8.46287e-07	114.965	50.52
Os05g0513900	Similar to Proline iminopeptidase (EC 3.4.11.5) (PIP) (Prolyl aminopeptidase) (PAP)	1.18334	1.56527e-33	8.27064e-31	696.608	306.844
Os05g0182600	Similar to SSRP1 protein	1.18039	1.99736e-28	7.72949e-26	474.661	209.272
Os05g0531200	Pollen Ole e 1 allergen and extensin domain containing protein	1.17878	7.90448e-16	8.7574e-14	1368.94	604.813
Os02g0769100	Auxin responsive SAUR protein family protein	1.17687	3.21582e-10	1.53933e-08	154.184	68.1047
Os09g0357400	Disease resistance protein domain containing protein	1.17685	6.24723e-08	1.92216e-06	125.196	55.3632
Os04g0316200	Protein of unknown function DUF26 domain containing protein	1.17517	6.05408e-12	3.76339e-10	345.705	152.945
Os11g0450400	Similar to Sulfotransferase domain containing protein, expressed	1.1742	0.00214433	0.0153492	44.8243	19.9385
Os01g0756300	Conserved hypothetical protein	1.17376	0.000167882	0.0018959	50.4628	22.3287
Os05g0554000	Similar to cDNA clone:001-123-D07, full insert sequence	1.16836	1.12818e-22	2.58317e-20	1788.91	795.593
Os03g0180900	Tify domain containing protein	1.16734	7.74857e-20	1.36474e-17	655.706	291.621
Os05g0253200	Conserved hypothetical protein	1.16564	0.000163277	0.00185853	63.0547	28.0448
Os11g0201360	Cyclin-like F-box domain containing protein	1.16485	0.000787143	0.00681827	39.0025	17.4329
Os04g0127800	Coactivator CBP, KIX domain containing protein	1.16366	1.50179e-08	5.26988e-07	134.518	60.0379
Os01g0912600	Similar to SRD2 (SHOOT REDIFFERENTIATION DEFECTIVE 2); DNA binding	1.16309	2.96634e-08	9.78429e-07	107.361	47.8816
Os09g0512000	SecY protein family protein	1.16274	0.00724375	0.0403547	25.9566	11.6289
Os05g0142400	Conserved hypothetical protein	1.15463	4.04988e-15	4.04635e-13	783.112	351.529
Os03g0701300	Similar to predicted protein	1.15453	0.00192288	0.0140665	40.3046	18.0451
Os08g0169100	Hypothetical gene	1.15242	3.59636e-14	3.13694e-12	1453.68	653.743
Os04g0683900	Protein of unknown function DUF296 domain containing protein	1.15241	1.35852e-11	7.87485e-10	267.547	120.269
Os02g0176300	Hypothetical protein	1.15218	9.1954e-08	2.70796e-06	109.114	49.0056
Os07g0649300	Armadillo-like helical domain containing protein	1.14902	3.23903e-07	8.32513e-06	88.8354	40.0749
Os07g0141100	Protein kinase, core domain containing protein	1.14437	2.9845e-07	7.72875e-06	149.481	67.5756
Os03g0358200	Similar to transmembrane protein 115	1.14406	2.91398e-08	9.64633e-07	86.2907	39.0376
Os08g0422500	Conserved hypothetical protein	1.14301	0.00517508	0.0309783	26.3537	11.9159
Os05g0177400	Hypothetical conserved gene	1.13977	0.00305464	0.0202924	34.945	15.8491
Os03g0745000	Similar to Heat stress transcription factor A-2a	1.13961	1.18638e-13	9.70145e-12	320.595	145.471
Os04g0339800	Similar to predicted protein	1.13797	0.00851069	0.045806	17.4536	7.95626
Os04g0604900	Similar to Xyloglucan endotransglycosylase (Fragment)	1.1342	0.00664724	0.0377433	121.471	55.4399
Os07g0124100	Similar to Phytosulfokines 4 precursor	1.13066	0.00745557	0.041267	26.9973	12.3864
Os02g0517700	Conserved hypothetical protein	1.12941	2.70984e-05	0.000405752	82.8332	37.8562
Os01g0247600	Conserved hypothetical protein	1.12829	0.0020722	0.0149516	49.095	22.4244
Os12g0218500	Hypothetical conserved gene	1.12797	0.00109214	0.00891759	31.6988	14.5034
Os01g0888300	Similar to NAC-domain containing protein 18 (ANAC018) (NO APICAL MERISTEM protein) (AtNAM)	1.1267	9.5811e-05	0.00118049	52.8089	24.2036
Os04g0419100	Conserved hypothetical protein	1.12388	1.77915e-12	1.1865e-10	724.356	332.1
Os05g0569800	Tho complex subunit 7 domain containing protein	1.12384	3.32126e-05	0.000480542	68.4005	31.3109
Os07g0267200	Conserved hypothetical protein	1.12089	3.22214e-08	1.04895e-06	2189.94	1006.79
Os01g0613800	Peptidase C1A, papain family protein	1.11799	3.36325e-09	1.33539e-07	130.247	59.8052
Os01g0702300	Peptidase S8/S53, subtilisin/kexin/sedolisin domain containing protein	1.11389	0.00415804	0.0259592	62.3119	28.7897
Os11g0508600	Sugar transporter, TAL effector-mediated susceptibility to bacterial pathoge	1.11244	1.69565e-10	8.42489e-09	1201.71	555.821
Os10g0578950	Similar to 4-coumarate--CoA ligase-like 2	1.11019	0.00766862	0.0422505	23.3553	10.8589
Os02g0120100	Serine/threonine/tyrosine protein kinase, STY kinase, Regulation of ammonium uptak	1.10711	3.01811e-17	4.14628e-15	7125.08	3307.46
Os03g0823301	Hypothetical conserved gene	1.10464	4.27862e-05	0.000596445	97.5229	45.2798
Os01g0310550	Non-protein coding transcript	1.10333	0.00618482	0.0356929	33.2313	15.4139
Os02g0194700	Similar to Lipoxygenase 2.3, chloroplast precursor (EC 1.13.11.12) (LOX2:Hv:3)	1.10044	0.00489248	0.0295377	26.3089	12.2255
Os03g0232800	Similar to Lecithin:cholesterol acyltransferase family protein, expressed	1.09901	0.00014143	0.00164716	58.6928	27.3973
Os08g0549200	Glycoside hydrolase, family 35 protein	1.09832	4.98897e-05	0.000676006	61.0628	28.4448
Os01g0110800	Leucine-rich repeat, plant specific containing protein	1.09787	0.00698123	0.0392182	34.0295	15.8916
Os04g0404400	Similar to H0502B11.4 protein	1.09749	3.63533e-11	1.98183e-09	1020.95	476.919
Os04g0173300	Hypothetical gene	1.09677	3.40147e-37	2.52591e-34	2779.04	1299.21
Os03g0618300	Isopenicillin N synthase family protein	1.09374	1.4717e-19	2.54316e-17	677.172	317.089
Os04g0486950	Similar to Malate synthase	1.09314	1.79979e-27	6.33986e-25	2109.4	988.597
Os06g0186100	Protein kinase, catalytic domain domain containing protein	1.09231	6.54182e-16	7.33645e-14	579.828	271.868
Os02g0801300	Similar to Cyclin-B1-2	1.09081	0.00861302	0.04623	29.1284	13.5964
Os01g0721400	NB-ARC domain containing protein	1.09064	0.00108918	0.00890667	37.6598	17.7563
Os09g0369400	Similar to predicted protein	1.0892	1.54348e-11	8.8575e-10	367.386	172.543
Os12g0476200	Sucrose transporter, TAL effector PthXo2-dependent disease susceptibility to bacterial pathoge	1.08865	1.84626e-12	1.22531e-10	385.212	180.978
Os06g0611900	Similar to Glycine decarboxylase P subunit	1.08519	1.31013e-17	1.90461e-15	1003.82	472.937
Os11g0618300	Hypothetical conserved gene	1.07809	0.00340158	0.0220885	35.7386	16.8625
Os07g0629300	Similar to Ribonuclease (Fragment)	1.07792	6.24912e-05	0.00081789	55.7023	26.4205
Os03g0718800	Similar to Physical impedance induced protein	1.07709	4.14519e-12	2.63642e-10	498.281	235.945
Os01g0849100	Small GTPase Rac/ROP guanine nucleotide exchange factor, Signal transductio	1.07423	4.59905e-09	1.78228e-07	137.553	65.3133
Os01g0533900	Similar to Multidrug resistance protein 1 homolog	1.07194	6.66236e-13	4.82995e-11	1780.4	846.883
Os01g0190300	Similar to Auxin-responsive protein IAA26 (Indoleacetic acid-induced protein 26) (Phytochrome-associated protein 1)	1.06762	1.25974e-10	6.38968e-09	357.264	170.295
Os12g0111800	Similar to Class III peroxidase 136	1.06383	7.57583e-06	0.000135782	376.278	179.921
Os03g0151500	Conserved hypothetical protein	1.06294	0.00265755	0.0181548	42.2118	20.1238
Os07g0579050	Non-protein coding transcript	1.06055	0.000974956	0.00817951	51.2405	24.5426
Os12g0410150	Hypothetical gene	1.05657	0.000163488	0.00185859	57.1248	27.4751
Os05g0361500	Similar to Pectinesterase	1.05586	2.38351e-22	5.41235e-20	2265.01	1089.42
Os12g0140266	Hypothetical conserved gene	1.05571	0.000468215	0.00443151	53.3716	25.6648
Os01g0816100	Similar to NAC domain protein	1.05559	8.08679e-11	4.20024e-09	331.71	159.473
Os03g0277700	Protein of unknown function DUF26 domain containing protein	1.04798	2.12738e-07	5.74184e-06	728.563	352.165
Os11g0212300	Similar to Protein kinase domain containing protein, expressed	1.04769	0.00121517	0.00970882	43.2806	20.9913
Os02g0740400	Similar to GSDL-motif lipase	1.04644	4.72579e-08	1.49248e-06	201.046	97.1096
Os02g0624300	R2R3-type MYB transcription factor, Negative regulation of cold tolerance, Maintenance of Pi homeostasi	1.04502	0.00132978	0.0104609	39.5713	19.0458
Os11g0493100	Similar to NB-ARC domain containing protein	1.04304	0.000464243	0.00439998	58.7087	28.4956
Os05g0472400	Similar to Zinc transporter 9	1.04259	2.09342e-12	1.37935e-10	560.39	272.023
Os01g0373400	Homeodomain-like containing protein	1.04207	5.04846e-08	1.57806e-06	115.207	55.9144
Os05g0158600	Similar to OsGA2ox1	1.04116	2.53591e-10	1.2354e-08	375.26	182.402
Os12g0283400	Pectinesterase inhibitor domain containing protein	1.04097	0.000104358	0.00126873	54.3422	26.2291
Os10g0326800	Conserved hypothetical protein	1.03992	3.5928e-09	1.42242e-07	141.85	69.0015
Os01g0578700	Similar to SaM+	1.03902	0.000152099	0.00175518	48.2107	23.5352
Os02g0282500	Disease resistance protein domain containing protein	1.03878	0.000195584	0.00214611	51.9854	25.2552
Os04g0561500	Similar to Prolyl endopeptidase (EC 3.4.21.26) (Post-proline cleaving enzyme) (PE)	1.0382	4.1434e-17	5.58059e-15	2916.68	1420.21
Os08g0196200	Hypothetical conserved gene	1.03603	0.000189893	0.00209538	56.9365	27.7805
Os09g0536400	Similar to Thaumatin-like protein 1 precursor	1.0351	1.44944e-12	9.88212e-11	1700.97	829.813
Os09g0345400	Conserved hypothetical protein	1.03378	0.00116149	0.00936691	50.1904	24.4271
Os07g0272800	Hypothetical protein	1.03328	0.0057365	0.033571	31.8787	15.6394
Os09g0563901	Hypothetical genes	1.03274	0.00719236	0.0401498	36.7172	17.8561
Os03g0131200	Catalase, Hydrogen peroxide-induced leaf cell deat	1.03172	6.49444e-09	2.4444e-07	159.577	78.1529
Os06g0201000	Conserved hypothetical protein	1.03089	0.00302652	0.0201543	45.7828	22.3466
Os11g0584100	Cyclin-like F-box domain containing protein	1.03075	1.42221e-05	0.000232737	90.6257	44.322
Os08g0554100	Similar to MYST1 protein (Fragment)	1.03072	0.000204103	0.00221924	67.6813	33.1158
Os03g0802200	Non-protein coding transcript	1.02773	1.80147e-14	1.66098e-12	438.752	214.94
Os01g0719400	CASC3/Barentsz eIF4AIII binding domain containing protein	1.0263	1.02443e-06	2.30992e-05	139.03	68.1854
Os04g0543000	Similar to Protein kinase	1.02568	0.000317926	0.00321625	44.8079	21.9807
Os06g0531600	Lipase, GDSL domain containing protein	1.02479	1.10559e-11	6.50476e-10	214.604	105.403
Os07g0664600	Glucose/ribitol dehydrogenase family protein	1.02287	0.00116115	0.00936691	57.1296	28.1536
Os03g0743800	Similar to predicted protein	1.02044	0.000277144	0.0028681	79.6613	39.2421
Os09g0459200	Unknown product, Brassinosteroid signaling, Control of organ lengt	1.02009	6.37757e-12	3.95554e-10	308.254	152.064
Os01g0939100	Similar to Calmodulin-stimulated calcium-ATPase	1.01945	2.20467e-06	4.59951e-05	136.568	67.3299
Os08g0493900	WD40 repeat-like domain containing protein	1.01922	2.82251e-29	1.17502e-26	1125.8	555.469
Os06g0687200	Zinc finger, RING/FYVE/PHD-type domain containing protein	1.01815	0.00435064	0.0269291	47.456	23.3516
Os04g0655300	Protein kinase, core domain containing protein	1.01354	1.35022e-27	4.81802e-25	884.248	437.509
Os05g0506800	Hypothetical conserved gene	1.01232	4.46445e-06	8.51843e-05	372.809	184.953
Os05g0186900	Similar to Auxin-responsive protein IAA16	1.01169	1.6673e-11	9.46503e-10	488.915	242.26
Os04g0586500	Malectin-like carbohydrate-binding domain domain containing protein	1.0108	0.00112346	0.00913263	93.2736	46.2544
Os06g0216000	Similar to 12-oxo-phytodienoic acid reductase	1.00883	0.000122043	0.001451	66.9369	33.1433
Os12g0141900	Similar to Membrane-anchored ubiquitin-fold protein 3	1.00849	8.00431e-12	4.86563e-10	323.82	160.951
Os11g0147150	Hypothetical gene	1.00807	3.99421e-21	8.12925e-19	2067.29	1027.45
Os09g0327500	Conserved hypothetical protein	1.00704	0.000942173	0.00793354	63.6799	31.7132
Os02g0292600	Lipase, GDSL domain containing protein	1.00608	4.36534e-06	8.36417e-05	119.014	59.397
Os08g0518900	Chitinase (EC 3.2.1.14)	1.00436	0.00483271	0.0292668	31.8563	15.8731
Os10g0210500	Protein of unknown function DUF6, transmembrane domain containing protein	1.00274	0.000589805	0.00536961	1296.84	647.099
Os03g0655400	Similar to LIP5	1.00155	5.9614e-32	2.8736e-29	2845.04	1421.24
Os08g0125059	Hypothetical protein	1.00152	0.00021768	0.00233632	46.3885	23.1597
Os09g0471500	Conserved hypothetical protein	-1.00023	1.96993e-05	0.000310177	57.1324	114.02
Os06g0287700	Similar to NBS-LRR disease resistance protein homologue (Fragment)	-1.00095	9.49786e-12	5.67311e-10	131.925	263.4
Os01g0920500	Nucleotide-diphospho-sugar transferase domain containing protein	-1.00099	0.000127563	0.00150555	27.9825	56.1142
Os02g0623400	Similar to G1-like protein	-1.00143	0.00127303	0.0101033	43.8999	87.626
Os05g0582000	Plant Basic Secretory Protein domain containing protein	-1.00202	4.35374e-05	0.000604769	73.6241	147.866
Os10g0470700	Similar to Peptide transporter	-1.00316	1.38553e-09	5.89302e-08	175.824	352.373
Os03g0100010	Conserved hypothetical protein	-1.00338	0.00741556	0.0410703	23.1552	46.4421
Os12g0583500	BTB domain containing protein	-1.00346	2.73823e-22	6.16685e-20	583.539	1170.52
Os06g0254300	Similar to EF-hand calcium bining protein	-1.00475	0.000502488	0.00469444	40.4924	81.2688
Os05g0563550	FAS1 domain domain containing protein	-1.00636	6.52072e-12	4.03521e-10	1833.44	3683.8
Os11g0154300	Protein of unknown function DUF584 family protein	-1.00742	0.000876682	0.00746906	28.7896	57.815
Os03g0127500	bZIP transcription factor, bZIP-1 domain containing protein	-1.00924	0.00434598	0.0269063	19.5641	39.4645
Os01g0660200	Acidic class III chitinase OsChib3a precursor (Chitinase) (EC 3.2.1.14)	-1.00926	4.95272e-17	6.57395e-15	750.718	1510.84
Os01g0315700	Similar to Monoglyceride lipase	-1.00939	0.00502319	0.0302073	16.8979	34.3265
Os04g0365100	Similar to OSIGBa0135K14.8 protein	-1.01023	1.07244e-06	2.40345e-05	65.0348	130.773
Os09g0543900	Transferase family protein	-1.011	1.62645e-08	5.69279e-07	151.81	305.748
Os07g0187000	Conserved hypothetical protein	-1.01112	0.000139836	0.00163217	46.3605	93.6416
Os03g0307400	Six-bladed beta-propeller, TolB-like domain containing protein	-1.01261	5.15044e-19	8.47386e-17	482.506	973.769
Os12g0626400	Similar to Phytoene synthase 1, chloroplast precursor (EC 2.5.1.-) (Fruit ripening specific protein pTOM5)	-1.01294	2.40978e-05	0.000368454	35.2067	70.8441
Os06g0152400	Similar to Hexaprenyldihydroxybenzoate methyltransferase, mitochondrial precursor (EC 2.1.1.114) (Dihydroxyhexaprenylbenzoate methyltransferase) (3,4- dihydroxy-5-hexaprenylbenzoate methyltransferase) (DHHB methyltransferase) (DHHB-MT) (DHHB-MTase)	-1.0136	1.04777e-06	2.35394e-05	48.0331	97.0075
Os03g0363600	Similar to Sugar transporter-like protein	-1.01362	2.74708e-05	0.000410657	46.023	92.7597
Os03g0793900	Conserved hypothetical protein	-1.01396	1.02664e-06	2.31023e-05	109.192	220.938
Os12g0514000	Similar to Sorbitol transporter	-1.01417	0.000107241	0.00129861	43.9714	88.9861
Os06g0729300	Similar to AGO1 homologous protein	-1.01528	1.70477e-23	4.21985e-21	430.335	869.415
Os04g0121800	Hypothetical conserved gene	-1.0159	1.07736e-07	3.12912e-06	63.0439	127.474
Os01g0126100	Multicopper oxidas	-1.01798	1.6485e-06	3.55807e-05	104.243	211.502
Os04g0585700	Protein of unknown function DUF581 family protein	-1.01806	8.92512e-06	0.000156295	47.2217	95.6916
Os05g0493600	Similar to indole-3-acetate beta-glucosyltransferase	-1.01819	0.00215465	0.015413	22.936	46.6633
Os01g0826800	Conserved hypothetical protein	-1.01872	3.45882e-08	1.12069e-06	119.555	242.397
Os08g0478700	Similar to Mitochondrial uncoupling protein 4	-1.01994	6.1838e-17	8.12256e-15	631.62	1281.22
Os01g0551000	Conserved hypothetical protein	-1.02007	5.10797e-06	9.58652e-05	43.547	88.2149
Os08g0553300	Hypothetical conserved gene	-1.02046	0.000143975	0.00167125	44.6537	90.6312
Os02g0718100	Non-protein coding transcript	-1.02113	1.64955e-23	4.12028e-21	666.379	1353.4
Os01g0650000	Similar to esterase	-1.02223	0.000629588	0.00567538	28.1371	57.0097
Os08g0102800	Conserved hypothetical protein	-1.02348	0.00464298	0.0283932	21.3069	43.375
Os05g0114100	Similar to endonuclease/exonuclease/phosphatase family protein	-1.02357	0.00054028	0.0049915	28.175	57.1424
Os04g0180900	Conserved hypothetical protein	-1.0248	1.761e-06	3.77125e-05	82.6861	168.729
Os09g0408550	Heavy metal-associated domain, HMA domain containing protein	-1.02697	0.00537947	0.031972	14.3266	29.219
Os02g0523100	Hypothetical conserved gene	-1.02773	0.00114133	0.0092532	29.4369	60.3153
Os10g0206500	Pollen Ole e 1 allergen/extensin domain containing protein	-1.02789	0.00322397	0.021202	23.7567	48.5375
Os10g0111325	Hypothetical protein	-1.02874	0.0061335	0.0354638	18.9561	38.6251
Os02g0582100	Conserved hypothetical protein	-1.02894	4.02952e-07	1.00925e-05	72.0254	147.11
Os03g0155900	Alpha-expansin OsEXPA18	-1.02918	0.00836002	0.0451987	22.3659	45.742
Os02g0763000	Protein of unknown function Cys-rich family protein	-1.02925	1.18498e-18	1.89294e-16	430.722	879.183
Os07g0187900	Similar to nitrate and chloride transporter	-1.03144	2.23509e-13	1.75381e-11	116.666	238.046
Os07g0678300	Similar to CBL-interacting protein kinase 29	-1.03167	1.56465e-13	1.24972e-11	130.953	267.81
Os01g0112000	Conserved hypothetical protein	-1.03191	1.0869e-06	2.42992e-05	69.0857	141.457
Os09g0389201	Non-protein coding transcript	-1.03283	3.05127e-06	6.17353e-05	48.6593	99.5298
Os05g0475700	Nodulin-like domain containing protein	-1.03298	0.000101588	0.00124276	78.2653	160.438
Os09g0533200	Glycoside hydrolase, family 17 domain containing protein	-1.03325	2.28091e-05	0.00035208	53.3561	109.112
Os12g0225900	Allyl alcohol dehydrogenase	-1.03384	4.95963e-06	9.35284e-05	119.19	244.284
Os02g0203000	Similar to transcription factor HY5	-1.03578	4.16539e-07	1.03479e-05	99.8756	205.083
Os08g0104600	Ferredoxin I, chloroplast precursor (Anti-disease protein 1)	-1.0358	8.61535e-05	0.00108237	138.65	284.469
Os01g0721300	Similar to cDNA clone:J013002N02, full insert sequence	-1.03804	0.00128667	0.0101881	20.4441	42.2373
Os07g0251200	Conserved hypothetical protein	-1.0433	1.32498e-18	2.09225e-16	143.391	295.258
Os02g0272300	Similar to Pollen-specific kinase partner protein	-1.04432	0.00293292	0.01967	33.1383	68.6823
Os09g0550300	S-locus glycoprotein domain containing protein	-1.04452	0.000686014	0.00609406	44.5205	91.8216
Os04g0690800	22-kDa Photosystem II protein, Photoprotectio	-1.04544	4.98959e-05	0.000676006	35.647	73.6456
Os07g0231900	PDZ/DHR/GLGF domain containing protein	-1.04548	3.36594e-06	6.70649e-05	42.7441	88.2639
Os02g0128000	Similar to Cytosolic class I small heat shock protein 6 (Fragment)	-1.04648	8.34638e-07	1.93523e-05	49.3613	102.065
Os05g0410900	Similar to peptide transporter PTR2	-1.04706	9.68821e-07	2.19839e-05	62.4998	129.34
Os02g0811800	Similar to Cinnamoyl-CoA reductase (EC 1.2.1.44)	-1.04778	0.00127471	0.0101115	12.8039	26.7768
Os02g0731300	Non-protein coding transcript	-1.04831	5.56212e-13	4.1082e-11	426.381	880.92
Os02g0551600	Conserved hypothetical protein	-1.04856	0.000609514	0.00551615	25.2312	51.8593
Os05g0576300	Zinc finger, CCCH-type domain containing protein	-1.04958	1.37402e-06	3.00577e-05	57.2095	118.225
Os02g0823900	Hypothetical conserved gene	-1.05077	6.37112e-05	0.000832001	67.8968	140.979
Os06g0683700	Similar to wound induced protein	-1.05313	1.44441e-09	6.09625e-08	140.141	291.09
Os06g0292100	Hypothetical conserved gene	-1.05419	5.01108e-14	4.31613e-12	134.08	277.952
Os09g0268800	Conserved hypothetical protein	-1.05425	0.00102096	0.00847492	50.2181	104.4
Os03g0122300	Similar to Flavanone 3-hydroxylase-like protein	-1.05448	1.25635e-11	7.36025e-10	111.762	231.667
Os09g0240200	Zinc finger, B-box domain containing protein	-1.0547	0.00182955	0.013524	26.1902	54.4473
Os07g0605350	Similar to Protein EGG APPARATUS-1	-1.05492	6.43113e-06	0.000117254	30.6972	64.0088
Os01g0127700	Conserved hypothetical protein	-1.05543	1.82957e-07	5.0219e-06	42.9662	89.3321
Os07g0682000	Heavy metal transport/detoxification protein domain containing protein	-1.05549	0.000194148	0.00213547	37.6005	78.0477
Os08g0230800	Hypothetical conserved gene	-1.05601	4.45115e-08	1.41343e-06	39.2628	81.4787
Os02g0465600	Kelch-type beta propeller domain containing protein	-1.05602	1.75844e-06	3.76871e-05	40.5976	84.3957
Os12g0198900	Similar to NB-ARC domain containing protein	-1.05696	0.000189799	0.00209519	131.131	272.894
Os06g0693200	Protein kinase, core domain containing protein	-1.05703	0.000399954	0.00389271	21.2199	44.2741
Os09g0364800	Heavy metal transport/detoxification protein domain containing protein	-1.05767	4.50569e-05	0.00062179	19.2277	40.0833
Os01g0866400	Similar to Fructose-1,6-bisphosphatase (EC 3.1.3.11) (Fragment)	-1.05857	0.000126267	0.00149217	50.3876	104.628
Os07g0638801	Hypothetical protein	-1.05985	0.00893728	0.0474147	126.398	263.715
Os07g0638600	Similar to Class III peroxidase 44	-1.06118	1.35181e-06	2.96191e-05	140.693	294.199
Os10g0351500	Tyrosine protein kinase domain containing protein	-1.06179	0.00021563	0.00231703	45.5277	95.0555
Os02g0731200	MADS-box transcription factor, Cold tolerance, Control of tillerin	-1.06216	8.04945e-05	0.00101967	33.9135	70.9296
Os11g0250600	Similar to cDNA clone:001-115-E06, full insert sequence	-1.06344	5.59927e-05	0.000743253	36.8013	76.4927
Os07g0132300	Conserved hypothetical protein	-1.06486	0.000831094	0.00714044	22.7561	47.5803
Os04g0175900	Winged helix repressor DNA-binding domain containing protein	-1.06604	0.00232431	0.0163457	30.0206	62.7127
Os02g0140300	Molybdopterin biosynthesis MoaE family protein	-1.06653	1.34823e-08	4.79202e-07	118.687	248.922
Os07g0631700	EF-Hand type domain containing protein	-1.07055	4.49224e-15	4.45591e-13	338.556	710.809
Os12g0291100	Similar to Petunia ribulose 1,5-bisphosphate carboxylase small subunit mRNA (clone pSSU 51), partial cds. (Fragment)	-1.07133	5.48858e-08	1.70786e-06	139.073	291.788
Os09g0471800	Similar to WAK80 - OsWAK receptor-like protein kinase	-1.07467	2.71233e-08	9.06618e-07	72.1371	151.896
Os03g0624600	No apical meristem (NAM) protein domain containing protein	-1.07468	1.0669e-07	3.10202e-06	74.841	157.833
Os03g0402200	Hypothetical protein	-1.07473	0.00173596	0.0129647	38.6376	81.5865
Os09g0267800	Hypothetical conserved gene	-1.07577	1.87914e-05	0.000298792	36.183	76.1058
Os09g0414900	Similar to GASA5-like protein (Fragment)	-1.07591	0.00422836	0.0263145	32.8685	69.3225
Os11g0431400	Similar to Serine carboxypeptidase	-1.07718	2.79239e-07	7.30107e-06	97.1739	204.453
Os02g0732350	Hypothetical protein	-1.07752	0.00390538	0.0247245	21.5966	45.7498
Os12g0168700	AMP-dependent synthetase and ligase domain containing protein	-1.078	9.21047e-06	0.000160984	66.3214	140.175
Os07g0619400	EF-Hand type domain containing protein	-1.07852	0.00243784	0.0169876	22.7318	48.0443
Os05g0322900	WRKY transcription factor, Benzothiadiazole (BTH)-inducible blast resistanc	-1.08059	3.22167e-26	1.01746e-23	247.976	524.428
Os07g0432333	Similar to Thionin-like peptide	-1.08103	0.000134076	0.00157379	588.354	1244.35
Os07g0558400	Similar to Chlorophyll a/b-binding protein CP29 precursor	-1.08228	0.000348243	0.00348319	414.939	878.603
Os01g0688900	Similar to HSP70B (heat shock protein 70B); ATP binding	-1.08374	0.00730836	0.0405932	12.9002	27.3931
Os12g0510900	Similar to LIM domain protein WLIM-1	-1.08473	1.27986e-09	5.51182e-08	106.932	226.566
Os01g0838350	Conserved hypothetical protein	-1.08476	0.000376841	0.0037045	29.0751	61.6251
Os12g0628600	Similar to Thaumatin-like pathogenesis-related protein 3 precursor	-1.08501	0.00354361	0.022834	218.354	463.14
Os12g0420400	Similar to Photosystem I reaction center subunit XI, chloroplast precursor (PSI- L) (PSI subunit V)	-1.08638	3.01618e-06	6.11606e-05	177.384	376.318
Os04g0368000	Serine/threonine protein kinase-related domain containing protein	-1.0875	1.76659e-07	4.85874e-06	80.8349	171.545
Os10g0536450	Hypothetical protein	-1.08934	2.42729e-19	4.06659e-17	405.952	863.508
Os01g0805400	UDP-glucuronosyl/UDP-glucosyltransferase family protein	-1.09191	0.00477763	0.0290421	10.4508	22.3329
Os07g0148900	Photosystem I protein-like protein	-1.09396	4.04408e-09	1.58284e-07	186.369	397.896
Os08g0551366	Protein of unknown function DUF241, plant domain containing protein	-1.09492	2.7725e-05	0.000414231	38.2781	81.6737
Os01g0860900	Conserved hypothetical protein	-1.09494	1.92997e-05	0.000305068	69.611	149.003
Os12g0622900	Mov34/MPN/PAD-1 family protein	-1.09875	0.000294134	0.00300767	61.5206	132.035
Os12g0116700	Similar to WRKY transcription factor 64	-1.10074	0.00193857	0.014166	16.1343	34.495
Os11g0490100	Protein of unknown function DUF579, plant family protein	-1.10149	3.09154e-08	1.01123e-06	103.739	223.079
Os03g0361500	Similar to Terpene synthase family, metal binding domain containing protein, expressed	-1.10325	0.00336938	0.0219533	13.1965	28.4884
Os04g0456300	Similar to H0523F07.7 protein	-1.10408	0.00202153	0.0146553	23.7613	51.2046
Os01g0650100	Similar to Esterase	-1.10448	0.00118229	0.0094984	19.9633	42.8919
Os06g0288300	C-glucosyltransferase, Flavone-C-glycoside synthesi	-1.10649	0.000563029	0.00516784	37.4379	80.9875
Os04g0310200	Similar to H0211A12.13 protein|Similar to H0211A12.13 protein	-1.10738	1.70872e-06	3.67361e-05	96.498	208.063
Os06g0681600	Haem peroxidase family protein	-1.10885	1.72892e-17	2.46133e-15	1151.39	2483.36
Os07g0643800	Similar to Dirigent protein	-1.10957	5.19589e-05	0.000699472	32.9825	71.0869
Os03g0413000	Similar to Potential histone-like transcription factor	-1.11219	0.00127517	0.0101115	24.1647	52.188
Os01g0976500	KIP1-like domain containing protein	-1.11413	2.1403e-12	1.40686e-10	156.182	337.221
Os08g0553800	NAD(P)-binding domain containing protein	-1.11446	1.05582e-09	4.59015e-08	98.4292	213.265
Os05g0372900	Conserved hypothetical protein	-1.11465	0.000172795	0.00194331	36.7695	79.8513
Os10g0536400	Similar to Oxidoreductase, 2OG-Fe oxygenase family protein, expressed	-1.1147	2.78773e-23	6.8389e-21	454.858	984.78
Os02g0138900	Similar to ATCAX5; calcium:cation antiporter/ cation:cation antiporter	-1.11629	0.000396557	0.00386925	17.2133	37.2823
Os03g0103100	Similar to Physical impedance induced protein	-1.11737	3.35502e-06	6.69931e-05	4967.86	10778.4
Os07g0174900	Plant lipid transfer protein and hydrophobic protein, helical domain containing protein	-1.11738	1.52772e-05	0.000247936	86.1084	187.172
Os08g0238200	Dienelactone hydrolase domain containing protein	-1.11923	0.00150833	0.0115636	18.4789	40.1232
Os07g0532800	Peptidase A1 domain containing protein	-1.12109	0.000428578	0.00411878	17.998	38.8982
Os05g0149500	Similar to lipopolysaccharide-modifying protein	-1.12135	5.22657e-05	0.000702914	33.636	73.4687
Os02g0112600	High-affinity nitrate transporter, Nitrate uptake, Nitrate transpor|High-affinity nitrate transporter, Nitrate uptake, Nitrate transpor	-1.12148	8.37354e-08	2.49265e-06	153.378	333.713
Os05g0374000	Hypothetical protein	-1.1217	5.44842e-06	0.000101124	35.0301	76.2242
Os04g0524500	Oligopeptide transporter OPT superfamily protein	-1.12203	1.898e-06	4.04573e-05	184.528	401.383
Os07g0635700	Cytochrome P450 family protein	-1.12439	6.04994e-07	1.45304e-05	79.8637	174.417
Os02g0698000	Similar to Phosphoribulokinase, chloroplast precursor (EC 2.7.1.19) (Phosphopentokinase) (PRKase) (PRK)	-1.12463	2.06642e-05	0.000323147	66.0966	144.12
Os03g0594100	Cytochrome P450 family protein	-1.12774	0.00702971	0.0394502	8.82401	19.2079
Os01g0585300	Protein of unknown function DUF1118 family protein	-1.1317	2.55752e-05	0.000387806	33.1093	72.3771
Os12g0221600	Conserved hypothetical protein	-1.13172	0.000301133	0.00306556	24.2876	53.0675
Os06g0234600	Domain of unknown function DUF231, plant domain containing protein	-1.13176	1.73288e-09	7.24697e-08	68.996	150.879
Os10g0488400	Protein of unknown function DUF761, plant domain containing protein	-1.13205	0.000363048	0.00360243	27.5721	60.613
Os06g0560300	Similar to NAC-type transcription factor	-1.13254	0.00188134	0.0138103	19.932	43.7428
Os08g0470200	Similar to Nectarin III	-1.13327	2.57841e-15	2.6835e-13	246.522	541.165
Os06g0358800	Ribonuclease III domain containing protein	-1.13538	0.000202829	0.00220797	18.3191	40.0712
Os01g0947000	Similar to Beta-1,3-glucanase precursor	-1.13859	2.87057e-05	0.000425873	1497.07	3296.3
Os04g0623901	Non-protein coding transcript	-1.13916	0.000255578	0.00267718	32.7943	72.383
Os02g0326500	Similar to targeting protein-related	-1.13982	4.46069e-13	3.36709e-11	117.606	258.849
Os03g0752800	Similar to Isoform 2 of MADS-box transcription factor 14	-1.14073	0.00146431	0.0113036	20.0011	44.0536
Os09g0546200	Similar to auxin induced protein	-1.14093	0.000251785	0.00264653	20.9662	46.3482
Os01g0937900	Conserved hypothetical protein	-1.14196	2.5208e-06	5.20371e-05	92.5242	204.272
Os10g0569600	Similar to RIR1b protein precursor	-1.14428	4.90192e-13	3.6699e-11	371.716	820.718
Os08g0556300	Glycolipid transfer protein domain domain containing protein	-1.14592	1.70597e-20	3.21049e-18	405.79	897.687
Os03g0188500	Glutelin family protein	-1.14621	3.3199e-12	2.12629e-10	357.957	792.654
Os09g0426500	Similar to Integral membrane protein DUF6 containing protein	-1.14635	3.55566e-05	0.000509627	44.9892	99.4904
Os04g0125100	Hypothetical protein	-1.14669	0.000118273	0.00141229	32.6691	71.8903
Os04g0452600	Similar to H0505F09.2 protein	-1.15034	9.30436e-10	4.10348e-08	65.69	145.582
Os03g0388600	Hypothetical conserved gene	-1.15284	0.000372287	0.0036676	50.0213	111.431
Os04g0368800	Similar to H0607F01.6 protein	-1.15357	4.11367e-06	7.92617e-05	35.688	79.4347
Os10g0536100	MIKC-type MADS-box protein, Long day (LD)-specific negative regulator of flowerin	-1.15731	3.32776e-13	2.55401e-11	150.926	336.482
Os05g0256100	Similar to SHR5-receptor-like kinase (Fragment)	-1.15761	8.10627e-17	1.04567e-14	264.29	588.677
Os08g0553700	Protein of unknown function DUF241, plant family protein	-1.16034	0.000945427	0.00795606	23.4225	52.4063
Os01g0164300	Pollen Ole e 1 allergen/extensin domain containing protein	-1.16067	0.00585659	0.0341719	115.113	257.566
Os11g0493000	Similar to NB-ARC domain containing protein	-1.1619	0.0058562	0.0341719	15.7599	35.2125
Os10g0569800	Similar to RIR1b protein	-1.16337	1.87067e-16	2.24448e-14	264.015	590.16
Os04g0491500	Similar to OSIGBa0130B08.10 protein	-1.165	2.63704e-18	4.04778e-16	185.199	415.644
Os12g0438300	NB-ARC domain containing protein	-1.16532	2.60841e-06	5.36843e-05	49.968	112.445
Os07g0549100	Conserved hypothetical protein	-1.16538	0.00136721	0.0107116	22.0742	49.5108
Os04g0186400	Pi transporter, Pi homeostasis, Embryo development, Seed germinatio	-1.1659	7.73441e-11	4.04151e-09	82.1397	184.44
Os08g0406400	Similar to Sulfate transporter (Fragment)	-1.16673	2.21132e-07	5.93632e-06	61.2155	137.151
Os06g0495500	Multi antimicrobial extrusion protein MatE family protein	-1.16698	2.02922e-07	5.50936e-06	42.2847	95.123
Os01g0932950	Similar to RALFL33	-1.16832	1.13309e-06	2.52702e-05	53.6352	120.895
Os01g0702700	Similar to Transcription factor MYB86 (Myb-related protein 86) (AtMYB86) (Myb homolog 4) (AtMyb4)	-1.1696	0.000366371	0.00363146	30.4935	68.9682
Os01g0974200	RicMT (Metallothionein-like protein)	-1.17034	3.48627e-44	4.35404e-41	2835.38	6382.52
Os05g0136900	Transferase family protein	-1.1719	2.44693e-17	3.37848e-15	356.433	803.039
Os11g0593000	Phosphoesterase family protein	-1.1722	8.01024e-13	5.68706e-11	229.392	516.957
Os04g0545400	Cupredoxin domain containing protein	-1.17249	0.00117525	0.00945018	18.1981	41.1481
Os02g0737200	Conserved hypothetical protein	-1.17294	0.00639174	0.0366638	12.6576	28.4526
Os05g0568800	Protein of unknown function DUF1645 family protein	-1.17422	0.00132327	0.0104268	13.0297	29.3302
Os10g0181600	Methyltransferase type 11 domain containing protein	-1.17485	0.000633079	0.00569937	28.4353	64.0954
Os08g0472400	Conserved hypothetical protein	-1.17633	0.000145344	0.0016843	31.9614	72.2402
Os03g0195100	Putative aminotransferase, Disease resistance response against infection with rice blast fungu	-1.17822	0.000284301	0.00292784	44.1854	99.7313
Os09g0530000	Rhodanese-like domain containing protein	-1.17889	0.000346629	0.00347083	36.9485	83.7829
Os01g0600900	Chlorophyll a-b binding protein 2, chloroplast precursor (LHCII type I CAB-2) (LHCP)	-1.17978	1.10639e-07	3.21005e-06	1037.8	2351.07
Os09g0495500	Conserved hypothetical protein	-1.18021	0.00241717	0.016866	15.1921	34.2386
Os02g0623300	Conserved hypothetical protein	-1.18232	0.000850409	0.00727681	32.1559	73.3606
Os09g0417800	WRKY transcription factor, Transcriptional repressor, Pathogen defens	-1.18318	1.46369e-09	6.16815e-08	71.9044	162.745
Os11g0134100	Similar to LG27/30-like	-1.18354	5.82101e-06	0.000107413	43.8344	99.452
Os12g0555000	Similar to Probenazole-inducible protein PBZ1	-1.18744	0.000367306	0.00363583	1311.52	2986.89
Os08g0157550	Non-protein coding transcript	-1.18832	0.000163288	0.00185853	14.9996	34.2529
Os12g0630100	Thaumatin protein, Tolerance to nitrogen deficienc	-1.18853	0.00139386	0.0108646	16.7334	38.2036
Os05g0401100	Protein of unknown function DUF477 family protein	-1.18865	0.00140786	0.0109599	23.5744	53.581
Os12g0511200	Hly-III related domain containing protein	-1.19399	1.37942e-07	3.87933e-06	46.8217	106.802
Os01g0935200	Histone-fold domain containing protein	-1.19611	3.29507e-05	0.00047776	26.9463	61.7746
Os10g0122000	UDP-glucuronosyl/UDP-glucosyltransferase family protein	-1.19641	3.98656e-07	9.99404e-06	32.6008	74.5819
Os02g0771600	Similar to 1-aminocyclopropane-1-carboxylate oxidase (Fragment)	-1.1999	2.94079e-07	7.62994e-06	56.25	129.487
Os07g0108100	Similar to OSIGBa0147O06.5 protein	-1.20387	0.00751275	0.0414832	10.7626	24.9115
Os05g0202300	Similar to lachrymatory factor synthase	-1.20815	2.05006e-05	0.000320936	37.5164	87.0831
Os11g0305400	Similar to O-methyltransferase family protein	-1.20853	0.00437301	0.0270432	255.589	590.708
Os12g0554100	Conserved hypothetical protein	-1.20861	2.62339e-21	5.37912e-19	146.223	337.742
Os11g0167600	Similar to Exo70 exocyst complex subunit family protein, expressed	-1.21249	0.00641793	0.0367986	16.9203	39.446
Os09g0358050	Non-protein coding transcript	-1.21505	0.000158601	0.0018142	19.3664	44.832
Os02g0199600	Similar to F-box domain containing protein	-1.21603	0.00909453	0.0480726	10.0606	23.5113
Os02g0225900	Conserved hypothetical protein	-1.22123	0.00177543	0.0131931	24.0282	56.174
Os02g0301100	RAG1-activating protein 1 homologue domain containing protein	-1.22136	3.02811e-18	4.59671e-16	808.427	1884.42
Os08g0333100	Conserved hypothetical protein	-1.22189	0.0020354	0.0147325	15.666	36.7353
Os11g0652900	Similar to tropinone reductase 2	-1.22232	0.00079998	0.00690768	22.2084	51.6787
Os03g0759600	Similar to protein kinase family protein	-1.22232	0.000697689	0.00616985	44.9505	105.157
Os11g0644700	Plant disease resistance response protein family protein	-1.22334	0.00621564	0.0358422	17.9812	42.1608
Os01g0220700	Similar to predicted protein	-1.22462	8.6399e-10	3.83505e-08	403.057	941.083
Os10g0189100	Plastidic phosphoglucomutase, Starch synthesis in rice polle	-1.22661	7.95236e-11	4.13824e-09	68.2057	159.591
Os02g0718600	Conserved hypothetical protein	-1.23081	5.1479e-08	1.60549e-06	129.922	305.343
Os05g0461600	Similar to SIK1 protein (Nucleolar protein NOP56)	-1.23203	0.000223365	0.00239053	41.1131	96.6215
Os12g0420200	Chloroplast stem-loop-binding protein of 41 kDa b, Chlorophyll biosynthesis and photosynthesi	-1.23256	0.000699464	0.00617759	28.956	68.1005
Os08g0551900	Hypothetical conserved gene	-1.23288	5.61678e-05	0.00074482	28.175	66.0254
Os09g0266600	NPH3 domain containing protein	-1.23426	0.00199955	0.0145343	15.8024	37.0963
Os07g0569800	Similar to protein kinase	-1.23521	0.00232831	0.0163655	8.64967	20.5178
Os10g0171500	Similar to Cytochrome P450 CYP76H18	-1.23553	3.64209e-24	9.90792e-22	219.494	517.166
Os01g0151700	Similar to Short-chain dehydrogenase Tic32	-1.23614	0.00309822	0.0205174	15.4412	36.2838
Os01g0700100	MtN3 and saliva related transmembrane protein family protein	-1.23809	5.80803e-05	0.00076685	43.7134	103.061
Os12g0270900	Sulfotransferase family protein	-1.23826	1.34943e-09	5.78423e-08	75.3182	177.774
Os07g0418700	Proline-rich glycoprotein, ABA-dependent inhibition of root growt	-1.23873	1.05334e-11	6.22724e-10	54.2017	127.891
Os11g0672200	Similar to Protein kinase domain containing protein, expressed	-1.24061	0.000662968	0.00592215	16.689	39.5254
Os08g0105700	Similar to Bx2-like protein	-1.24244	1.40866e-10	7.07573e-09	61.2628	144.871
Os02g0458100	Similar to Sesquiterpene cyclase	-1.24311	4.03813e-06	7.83557e-05	39.6451	94.0959
Os06g0495800	Protein of unknown function DUF617, plant family protein	-1.24331	4.90171e-09	1.881e-07	194.461	460.746
Os09g0298100	Similar to predicted protein	-1.24351	0.000390075	0.00381684	14.5537	34.7331
Os06g0553100	Similar to Heat stress transcription factor C-2b	-1.24381	0.00530145	0.0316084	8.33985	19.8542
Os05g0203900	Conserved hypothetical protein	-1.24685	6.48126e-16	7.29833e-14	110.859	262.86
Os08g0352400	Hypothetical gene	-1.24796	0.000713341	0.00627594	15.1495	35.9186
Os06g0550901	Non-protein coding transcript	-1.24927	0.00352789	0.0227541	13.9522	33.2378
Os03g0705800	Protein of unknown function DUF3049 domain containing protein	-1.25071	1.56376e-13	1.24972e-11	120.463	286.647
Os09g0358100	Hypothetical conserved gene	-1.25268	4.04157e-05	0.000567431	35.5956	84.9529
Os12g0628100	Similar to Actin-depolymerizing factor 6 (ADF-6) (AtADF6)	-1.25363	1.1819e-08	4.25052e-07	93.4176	222.521
Os02g0230875	Conserved hypothetical protein	-1.25418	0.00011573	0.00138614	47.8046	114.139
Os12g0448900	Fatty acid alpha-dioxygenase family, Enzyme that oxygenates fatty acids into 2R-hydroperoxide	-1.25506	9.88589e-05	0.00121207	228.672	545.582
Os11g0138600	Similar to Phosphoglycerate mutase family protein	-1.25526	0.00357677	0.0230207	7.97204	19.239
Os02g0575900	Exo70 exocyst complex subunit family protein	-1.25555	5.4229e-11	2.91015e-09	70.6411	168.674
Os01g0371500	Similar to Glutathione-S-transferase 19E50	-1.25799	3.34131e-24	9.18058e-22	682.255	1632.57
Os01g0196300	Basic helix-loop-helix (bHLH) transcription factor, Diterpenoid phytoalexin factor, Biosynthesis of diterpenoid phytoalexins, Stress respons	-1.25816	2.60416e-12	1.6921e-10	80.4712	192.611
Os12g0189400	Similar to Photosystem I reaction centre subunit N, chloroplast precursor (PSI- N)	-1.25887	3.58822e-08	1.15988e-06	152.935	365.649
Os03g0740200	Conserved hypothetical protein	-1.25995	0.00353146	0.0227718	13.7139	32.7379
Os02g0751300	Protein of unknown function DUF581 family protein	-1.26035	0.00163233	0.012337	10.8565	26.0127
Os04g0175450	Hypothetical protein	-1.26064	0.00146599	0.0113113	17.7723	42.7043
Os02g0812000	NAD(P)-binding domain containing protein	-1.26118	0.00182485	0.0134929	12.1197	29.2489
Os07g0162500	Alpha/beta hydrolase fold-3 domain containing protein	-1.26158	0.000389679	0.00381433	23.517	56.6833
Os10g0189600	Pyridoxal phosphate-dependent transferase, major region, subdomain 1 domain containing protein	-1.26381	1.77041e-11	1.00297e-09	112.155	269.474
Os10g0459700	Similar to Xyloglucan galactosyltransferase KATAMARI 1 (EC 2.4.1.-) (MURUS3 protein)	-1.26384	0.00102438	0.00849816	22.8556	55.0888
Os09g0399800	Cinnamyl alcohol dehydrogenase (EC 1.1.1.195)	-1.26444	4.70643e-10	2.15883e-08	2752.43	6612.66
Os05g0482501	Hypothetical conserved gene	-1.26563	0.0032422	0.0212995	10.4237	25.1165
Os08g0498400	Similar to Caffeoyl-CoA 3-O-methyltransferase (Fragment)	-1.26622	3.29177e-05	0.000477533	34.745	83.4158
Os04g0508000	Protein of unknown function DUF231, plant domain containing protein	-1.26651	0.00333566	0.0217697	18.5725	44.6383
Os03g0374500	Similar to calmodulin-binding family protein	-1.267	0.000252013	0.00264716	19.2323	46.3716
Os02g0729400	Similar to Extracellular calcium sensing receptor	-1.26733	1.7743e-06	3.79679e-05	56.6594	136.092
Os11g0131100	VQ domain containing protein	-1.26883	0.0016757	0.0125934	10.4036	25.1996
Os11g0590400	Similar to NB-ARC domain containing protein	-1.27076	1.51261e-14	1.40883e-12	103.909	250.648
Os11g0489250	Similar to Cytochrome P450 family protein, expressed	-1.27174	9.78037e-14	8.06983e-12	621.067	1499.32
Os07g0466000	Conserved hypothetical protein	-1.27349	0.00018681	0.00206725	37.5052	90.4664
Os12g0609500	Glucose/ribitol dehydrogenase family protein	-1.27486	5.04463e-05	0.000683055	28.4956	68.7504
Os08g0539900	NB-ARC domain containing protein	-1.27526	0.0085658	0.0460216	8.09961	19.5613
Os11g0154500	Blast disease-responsive transcription factor, Disease resistanc	-1.27556	9.38559e-08	2.75217e-06	41.8005	101.48
Os09g0541100	Cupredoxin domain containing protein	-1.27642	0.0001215	0.00144641	20.8264	50.2516
Os09g0392700	Hypothetical conserved gene	-1.27738	0.000148749	0.0017194	20.1498	49.0194
Os03g0223100	Cytochrome P450 family protein	-1.27918	0.000910718	0.00771597	14.2597	34.7935
Os11g0488900	Similar to MYND finger family protein, expressed	-1.27995	0.000518971	0.00482873	38.2642	92.9722
Os04g0514150	Hypothetical gene	-1.28449	0.000285166	0.00293564	19.5464	47.7059
Os12g0190200	Similar to Thylakoid lumenal 29.8 kDa protein, chloroplast precursor	-1.28621	7.27735e-05	0.000933485	23.0389	56.2576
Os09g0478300	Similar to Cellulose synthase-like protein E6	-1.28654	1.18543e-21	2.53781e-19	154.205	376.211
Os11g0260100	SAM dependent carboxyl methyltransferase family protein	-1.28938	1.34618e-08	4.79116e-07	51.785	126.151
Os04g0591300	Similar to OSIGBa0142I02-OSIGBa0101B20.10 protein	-1.29132	0.000436714	0.00419111	18.8935	46.2788
Os08g0298700	Similar to male sterility protein 2	-1.2942	2.481e-05	0.000377871	23.494	57.6603
Os05g0493800	Similar to nodulin-like protein	-1.2947	2.53478e-24	7.10668e-22	840.844	2063.19
Os11g0581700	Similar to EPIDERMAL PATTERNING FACTOR-like protein 4	-1.29506	0.000198375	0.00217153	19.3398	47.3813
Os06g0592200	Hypothetical protein	-1.29553	0.0001954	0.00214495	17.7499	43.7409
Os07g0281800	Similar to Aldehyde oxidase-2	-1.29875	0.000916559	0.00776067	221.885	545.808
Os01g0363300	Uncharacterised protein family UPF0497, trans-membrane plant subgroup domain containing protein	-1.29921	3.98809e-06	7.76038e-05	23.6496	58.4308
Os07g0484200	Similar to Actin-depolymerizing factor 1 (ADF 1) (ZmABP1) (ZmADF1)	-1.29955	2.09103e-05	0.000326154	86.1603	212.641
Os03g0279950	Similar to Kinase binding protein (Fragment)	-1.30211	0.000452082	0.00431001	18.6888	45.9536
Os02g0197600	Chlorophyll a/b-binding protein type III (Fragment)	-1.30248	0.00428013	0.0265584	281.438	694.104
Os08g0430800	Conserved hypothetical protein	-1.30298	1.77551e-12	1.1865e-10	92.969	229.312
Os01g0609000	Similar to Pleiotropic drug resistance protein 3	-1.30493	0.00882907	0.0469949	9.79561	24.2251
Os11g0428800	Cupredoxin domain containing protein	-1.30612	0.00552997	0.0326685	202.883	501.681
Os02g0106600	Zinc finger, RING/FYVE/PHD-type domain containing protein	-1.30722	2.69868e-06	5.54593e-05	31.0169	76.4771
Os09g0358000	Similar to OsD305	-1.30948	4.65019e-10	2.14018e-08	57.0421	141.386
Os04g0688200	Similar to Peroxidase (EC 1.11.1.7)	-1.31107	2.77777e-14	2.45408e-12	375.046	930.602
Os08g0141400	Similar to mRNA, clone: RTFL01-03-I20	-1.31141	3.90676e-34	2.21684e-31	298.838	742.489
Os10g0502300	Hypothetical conserved gene	-1.31171	0.000415056	0.00401835	16.6175	41.4978
Os04g0512300	Arp2/3 complex, 34kDa subunit p34-Arc family protein	-1.31185	3.50318e-07	8.92888e-06	39.0137	96.65
Os07g0171100	Tetratricopeptide-like helical domain containing protein	-1.31195	0.00412267	0.0258048	26.172	64.9856
Os03g0179700	Similar to OSIGBa0140O07.11 protein	-1.31207	0.00658589	0.0375252	12.8619	32.0014
Os11g0121000	Hypothetical conserved gene	-1.31797	1.05616e-11	6.22724e-10	56.2705	140.444
Os11g0475200	Non-protein coding transcript	-1.31798	0.000436993	0.00419233	23.3879	58.0134
Os02g0460200	Similar to OSIGBa0131F24.5 protein	-1.31839	2.54856e-05	0.000386661	28.1301	70.0089
Os03g0335200	Similar to WRKY1 (WRKY transcription factor 17)	-1.32026	3.15371e-07	8.12865e-06	32.9874	81.6778
Os10g0538200	Peptidase aspartic, catalytic domain containing protein	-1.32254	1.41232e-17	2.03167e-15	335.626	839.063
Os02g0590400	Lecithin:cholesterol acyltransferase family protein	-1.32271	7.53257e-16	8.41321e-14	89.8205	224.88
Os05g0579500	Similar to 10A19I.7	-1.32389	0.00320371	0.0210915	11.4893	28.8346
Os05g0586600	Similar to SIGE (RNA polymerase sigma subunit E); DNA binding / DNA-directed RNA polymerase/ sigma factor/ transcription factor	-1.32456	8.4422e-05	0.00106354	30.9292	77.2847
Os06g0691200	Similar to Thaumatin-like protein precursor	-1.32474	4.73095e-13	3.55157e-11	176.372	442.203
Os06g0108600	Similar to Expansin-A17	-1.32602	0.00939103	0.0493078	128.336	321.986
Os12g0290200	Hypothetical protein	-1.32679	0.00102897	0.00852612	12.9918	32.561
Os06g0553001	Conserved hypothetical protein	-1.32763	0.00623548	0.0359476	7.37521	18.527
Os10g0535900	Similar to ATEXPA7 (ARABIDOPSIS THALIANA EXPANSIN A7)	-1.32849	0.00142231	0.0110487	12.7871	31.9028
Os07g0591700	Conserved hypothetical protein	-1.32988	2.94096e-05	0.00043444	33.7276	85.0534
Os05g0559316	Hypothetical conserved gene	-1.33159	9.29004e-15	8.92493e-13	67.2944	169.225
Os02g0229400	Tonoplast monosaccharide transpoter, Vacuolar sugar transpor	-1.33278	0.0085105	0.045806	8.51883	21.2896
Os07g0577600	Similar to Type II chlorophyll a/b binding protein from photosystem I precursor	-1.33462	5.2593e-13	3.90553e-11	217.771	549.326
Os09g0432300	Similar to AAA-type ATPase family protein	-1.33644	0.00747621	0.0413474	9.47689	23.9334
Os05g0484800	Protein of unknown function DUF567 family protein	-1.3371	5.64654e-14	4.84826e-12	108.549	274.536
Os05g0318600	Similar to FERONIA receptor-like kinase	-1.33792	0.00394736	0.0249442	7.67382	19.41
Os10g0508700	Pectinesterase inhibitor domain containing protein	-1.33809	0.000889106	0.00756318	19.6361	49.6616
Os05g0334750	Similar to CBL-interacting protein kinase 22	-1.33983	6.76864e-05	0.000877242	20.9395	53.1075
Os04g0179100	Similar to OSIGBa0109M01.2 protein	-1.34094	0.00797191	0.0435106	17.2288	43.5699
Os07g0542900	Similar to blue copper protein	-1.34181	0.000688674	0.00610978	135.203	342.984
Os06g0641066	Hypothetical protein	-1.34203	0.000574844	0.00526656	19.5908	49.7465
Os07g0250900	Harpin-induced 1 domain containing protein	-1.34217	8.01379e-10	3.5629e-08	48.8402	123.654
Os06g0247101	Non-protein coding transcript	-1.34242	5.55391e-05	0.00073898	20.9662	53.2923
Os03g0861400	Hypothetical conserved gene	-1.34267	1.72116e-13	1.36678e-11	212.302	538.477
Os01g0508500	Conserved hypothetical protein	-1.34374	6.74585e-09	2.53209e-07	25.7121	64.8858
Os03g0196400	Similar to UPF0497 membrane protein 12	-1.34493	3.93259e-07	9.89487e-06	37.9669	96.784
Os03g0692000	Glycosyl transferase, family 14 protein	-1.34614	4.22561e-05	0.000589953	24.6946	63.0404
Os11g0236100	Similar to Sucrose-phosphate synthase	-1.34841	0.00162522	0.0122947	13.1283	33.1942
Os04g0395800	Tify domain containing protein	-1.34914	0.000912811	0.00773132	11.9711	30.4386
Os09g0427125	Hypothetical conserved gene	-1.35111	0.00480219	0.0291398	19.3496	49.579
Os03g0242300	Hypothetical protein	-1.35461	2.03164e-25	6.13422e-23	308.534	788.415
Os08g0404500	C1-like domain containing protein	-1.35621	4.28166e-05	0.000596567	16.0268	41.1672
Os02g0582900	Conserved hypothetical protein	-1.36182	7.83789e-07	1.84176e-05	1998.89	5136.83
Os03g0293100	Conserved hypothetical protein	-1.36396	0.000230977	0.00245982	21.7084	55.848
Os04g0300600	Hypothetical conserved gene	-1.36474	0.00274748	0.0186348	6.38584	16.3065
Os12g0258700	Cupredoxin domain containing protein	-1.36543	1.59788e-20	3.02782e-18	777.172	2001.81
Os02g0240100	Similar to Peroxidase 2 (Fragment)	-1.36736	2.15855e-06	4.52389e-05	53.4562	137.828
Os09g0431100	GPCR, family 3, metabotropic glutamate receptor-like protein	-1.37266	0.00104972	0.00865869	9.02868	23.5747
Os12g0614100	Similar to Lipase family protein	-1.37311	0.00198872	0.0144671	24.0217	62.3629
Os07g0416900	Similar to Omega-6 fatty acid desaturase, endoplasmic reticulum isozyme 2 (EC 1.14.19.-)	-1.37432	0.000688593	0.00610978	68.6478	177.741
Os11g0171300	Fructose-bisphosphate aldolase, chloroplast precursor (EC 4.1.2.13) (ALDP)	-1.37722	8.70482e-08	2.57453e-06	502.902	1306.17
Os03g0839300	Conserved hypothetical protein	-1.37814	5.83697e-45	8.90981e-42	292.357	758.974
Os01g0249800	Heavy metal-associated domain, HMA domain containing protein	-1.38291	4.81567e-11	2.59442e-09	69.2049	180.259
Os08g0373400	Conserved hypothetical protein	-1.38762	0.000245688	0.00259137	21.4961	56.419
Os07g0663900	Similar to Oxidoreductase, short chain dehydrogenase/reductase family protein, expressed	-1.38836	1.50073e-05	0.000244133	18.7561	48.803
Os06g0264800	Similar to Threonine endopeptidase	-1.38959	4.85135e-06	9.18015e-05	52.4945	137.498
Os07g0173601	Hypothetical conserved gene	-1.391	0.000557087	0.00512609	16.0361	42.1135
Os06g0187500	Hypothetical conserved gene	-1.39289	0.00798939	0.0435721	7.06771	18.4815
Os05g0213900	Virulence factor, pectin lyase fold family protein	-1.39356	3.95298e-39	3.39413e-36	926.269	2433.64
Os09g0371625	Hypothetical protein	-1.3992	4.09193e-06	7.90096e-05	30.2388	79.6674
Os06g0523300	Conserved hypothetical protein	-1.40103	0.000767386	0.0066766	13.1965	35.0003
Os01g0778400	Hypothetical protein	-1.4014	2.22718e-06	4.63943e-05	36.5919	96.8688
Os09g0553900	Conserved hypothetical protein	-1.40404	1.23695e-05	0.000206856	43.799	116.14
Os06g0613600	Cytochrome P450 family protein	-1.40481	2.9805e-05	0.000439571	16.6521	43.8199
Os01g0337500	Similar to H+-pyrophosphatase (Fragment)	-1.4053	1.39401e-16	1.69477e-14	94.4137	250.238
Os07g0129300	Similar to PR1a protein	-1.40861	0.00939487	0.0493186	271.628	721.03
Os02g0436500	Hypothetical gene	-1.41051	0.0041561	0.0259557	9.08667	24.1737
Os01g0300400	Hypothetical conserved gene	-1.41116	0.00184814	0.0136211	9.08899	24.2024
Os04g0125700	Concanavalin A-like lectin/glucanase domain containing protein	-1.41166	2.27833e-12	1.49402e-10	1838.6	4890.82
Os07g0573200	Similar to Adenylyl-sulfate kinase	-1.412	7.91207e-05	0.00100412	20.9148	55.8338
Os05g0137500	Similar to WRKY transcription factor 5	-1.41333	0.00059528	0.00541228	8.42489	22.4088
Os11g0475000	Hypothetical protein	-1.41355	4.16785e-11	2.2587e-09	62.0522	165.166
Os07g0241050	Hypothetical protein	-1.41844	0.00448645	0.0275648	9.46568	25.2887
Os02g0101500	Peroxisomal hydroxypyruvate reductase, NADH-dependent HPR, Photorespiratory metabolis	-1.42037	0.000685294	0.00608963	22.3678	59.8967
Os08g0537002	Hypothetical gene	-1.4219	0.0041744	0.0260435	10.2639	27.3231
Os04g0128700	Thioredoxin-like fold domain containing protein	-1.42531	1.8083e-09	7.51663e-08	30.1926	81.569
Os01g0892600	Pectinacetylesterase family protein	-1.42698	1.89891e-07	5.20704e-06	47.9546	128.889
Os01g0594800	Similar to D-amino acid oxidase	-1.42946	0.00836715	0.0452017	8.445	22.6671
Os07g0130800	Protein kinase, catalytic domain domain containing protein	-1.43334	0.00879388	0.046853	4.54449	12.3116
Os05g0516100	Conserved hypothetical protein	-1.43448	0.00284492	0.019201	8.38701	22.6694
Os02g0286933	Conserved hypothetical protein	-1.43504	0.0013507	0.0106064	10.141	27.4428
Os03g0853200	Tetraspanin domain containing protein	-1.43668	5.55651e-11	2.9649e-09	31.5768	84.4063
Os03g0132900	Similar to Chitinase 11	-1.43874	1.98245e-09	8.12982e-08	30.3426	82.5867
Os04g0593400	Similar to OSIGBa0142I02-OSIGBa0101B20.20 protein	-1.44744	1.31043e-23	3.30326e-21	231.102	630.578
Os05g0594500	Invasin/intimin cell-adhesion domain containing protein	-1.45446	8.09458e-12	4.89882e-10	100.939	276.932
Os06g0662150	Non-protein coding transcript	-1.45594	2.05044e-06	4.33703e-05	28.3367	77.696
Os04g0599650	DNA helicase, UvrD/REP type domain containing protein	-1.4567	1.20797e-12	8.31835e-11	44.3116	121.282
Os06g0670300	Homeodomain-like containing protein	-1.45783	9.41373e-13	6.61513e-11	55.9284	153.046
Os11g0643400	Similar to Serine carboxypeptidase family protein	-1.45984	0.00561593	0.0330697	11.8884	32.7757
Os11g0600500	Calcium-binding EF-hand domain containing protein	-1.46172	0.00570721	0.0334495	5.73063	15.5335
Os11g0668300	Hypothetical conserved gene	-1.46324	7.69347e-11	4.03408e-09	110.677	305.275
Os05g0513100	Similar to PlCYC4 protein (Fragment)	-1.46374	0.00875826	0.0466903	6.73354	18.4618
Os03g0639300	Similar to Helix-loop-helix DNA-binding domain containing protein, expressed	-1.47656	0.00112457	0.00913894	8.47863	23.4461
Os07g0558100	Similar to Myb-related transcription factor LBM1	-1.48568	5.64645e-05	0.000748033	11.8482	33.3622
Os08g0231400	Germin-like protein 8-12, Disease resistanc	-1.48738	2.02901e-10	9.95518e-09	736.117	2063.87
Os12g0191300	Similar to Phage head-tail adaptor family protein, expressed	-1.49227	1.07726e-05	0.000183958	24.7494	69.3309
Os01g0687400	Similar to Chitinase (EC 3.2.1.14)	-1.49375	3.3537e-30	1.51059e-27	150.28	422.734
Os08g0477100	Similar to Latex allergen	-1.50309	0.00325653	0.0213701	147.534	418.28
Os03g0575200	Similar to Potassium transporter	-1.50479	6.71068e-08	2.05097e-06	294.93	837.01
Os05g0493100	Similar to KI domain interacting kinase 1	-1.5071	3.94863e-05	0.000556087	10.197	28.8956
Os11g0707000	Similar to Ribulose bisphosphate carboxylase/oxygenase activase, chloroplastic	-1.50753	0.00103243	0.00854688	413.162	1174.67
Os09g0491596	Conserved hypothetical protein	-1.50758	0.00934846	0.0491125	4.15659	11.9242
Os11g0271000	Hypothetical protein	-1.50947	1.23164e-05	0.000206093	16.1366	45.9117
Os12g0572000	R2R3-type MYB transcription factor, Adaptive growth, Salt toleranc	-1.51136	1.52977e-12	1.03527e-10	50.024	143.159
Os11g0215100	Plant disease resistance response protein family protein	-1.51138	0.00121065	0.00968097	11.6837	33.0967
Os06g0674100	Conserved hypothetical protein	-1.51451	7.29077e-06	0.000131444	16.7539	47.9313
Os07g0202000	UDP-glucuronosyl/UDP-glucosyltransferase family protein	-1.51616	3.71074e-06	7.30869e-05	20.9461	60.0421
Os10g0419500	Similar to SIPL	-1.52044	2.59352e-13	2.01869e-11	41.5556	119.369
Os12g0184300	Conserved hypothetical protein	-1.5206	0.00246193	0.0171251	9.03757	26.0462
Os08g0552400	Hypothetical conserved gene	-1.52303	4.66043e-06	8.84934e-05	32.5297	93.5352
Os04g0229100	Similar to Sinapyl alcohol dehydrogenase	-1.52426	1.36525e-13	1.10653e-11	46.8077	134.375
Os04g0639000	Conserved hypothetical protein	-1.52743	0.000271317	0.00282242	10.5111	30.2664
Os04g0422300	Protein of unknown function DUF6, transmembrane domain containing protein	-1.52751	0.00211305	0.0151588	9.41002	27.2443
Os11g0210100	Similar to Class III peroxidase 133	-1.53097	0.000445754	0.00425853	15.9053	45.7646
Os12g0125500	Similar to MatE family protein, expressed	-1.53766	2.88157e-06	5.88654e-05	20.4497	59.1172
Os11g0637100	Similar to Sugar transporter family protein	-1.53846	0.000358653	0.00356268	13.3708	38.7877
Os01g0138500	Protein of unknown function DUF789 family protein	-1.54585	2.92432e-08	9.66892e-07	43.4577	126.876
Os09g0435700	Hypothetical conserved gene	-1.54616	0.00104786	0.00865374	10.5177	30.6975
Os08g0201500	Similar to SHR5-receptor-like kinase (Fragment)	-1.54744	2.60625e-05	0.000393598	10.899	31.7468
Os12g0586300	Myb-like DNA-binding domain, SHAQKYF class domain containing protein	-1.54942	1.37926e-20	2.65011e-18	94.9183	277.96
Os10g0439200	Similar to Expansin-A28	-1.55082	0.00107785	0.00883237	11.0588	32.6526
Os04g0219600	Similar to NBS-LRR protein (Fragment)	-1.5536	0.000257959	0.00269801	9.91853	28.9069
Os11g0708100	Similar to Laccase-22	-1.55371	7.16984e-18	1.07064e-15	205.222	602.881
Os10g0352000	Conserved hypothetical protein	-1.55455	0.000206869	0.00224307	15.1248	44.3089
Os02g0148000	CCT domain containing protein	-1.55472	0.000443466	0.00423962	28.7705	84.2403
Os06g0602400	Similar to DEAD-box protein 3, X-chromosomal (DEAD-box RNA helicase DEAD3) (mDEAD3) (Embryonic RNA helicase) (D1PAS1 related sequence 2)	-1.55998	0.0020839	0.0150121	8.63846	25.663
Os12g0175400	Similar to OSMYB2	-1.56112	3.26507e-15	3.31037e-13	58.9232	173.888
Os09g0371100	Similar to hydrogen symporter	-1.56334	2.40104e-16	2.84358e-14	59.9192	177.059
Os07g0664000	Similar to Oxidoreductase, short chain dehydrogenase/reductase family protein, expressed	-1.56434	0.00151342	0.0115991	8.13982	23.9657
Os01g0214600	Lipase, GDSL domain containing protein	-1.56505	6.68173e-14	5.63151e-12	154.368	457.171
Os07g0605400	Similar to EGG APPARATUS-1 protein (ZmEA1)	-1.56596	1.1305e-29	5.00995e-27	144.073	425.339
Os04g0126500	Hypothetical protein	-1.56677	9.17749e-05	0.00114152	28.1447	82.9405
Os09g0356800	Protein kinase, core domain containing protein	-1.5678	0.00176287	0.0131229	6.03581	17.7282
Os02g0282000	NB-ARC domain containing protein	-1.57083	0.00165626	0.0124746	5.15485	15.5915
Os01g0724700	Similar to lachrymatory-factor synthase	-1.5775	9.50119e-07	2.16284e-05	21.6167	64.6784
Os02g0818900	Heavy metal transport/detoxification protein domain containing protein	-1.57832	7.31792e-13	5.23612e-11	47.4204	141.31
Os11g0514500	Sorghum bicolor leucine-rich repeat-containing extracellular glycoprotein precursor	-1.5805	2.40149e-08	8.15615e-07	232.898	696.354
Os09g0378700	Similar to ubiquitin-protein ligase	-1.58127	0.000158387	0.00181252	19.7487	59.3523
Os08g0293300	NB-ARC domain containing protein	-1.58468	4.77206e-09	1.84412e-07	38.2497	115.057
Os03g0398250	Zinc finger, RING/FYVE/PHD-type domain containing protein	-1.58915	0.00515083	0.0308466	11.4781	34.6075
Os05g0503500	Non-protein coding transcript	-1.58951	8.03294e-14	6.7086e-12	130.199	392.3
Os02g0641000	Zinc finger, LIM-type domain containing protein	-1.5902	0.000274559	0.00284994	16.7226	50.4356
Os04g0205200	NB-ARC domain containing protein	-1.59134	8.8789e-05	0.00111142	9.81107	29.5
Os03g0118800	Similar to Hydroxymethylglutaryl-CoA synthase	-1.59781	1.65609e-13	1.31892e-11	51.7214	156.842
Os06g0206900	Conserved hypothetical protein	-1.59851	1.91889e-07	5.25133e-06	30.5954	92.4949
Os09g0279400	Rhodanese-like domain containing protein	-1.59856	0.000429254	0.00412384	14.8229	45.1932
Os11g0120725	Similar to ATPase-like protein	-1.59981	0.00223409	0.015845	7.75423	23.3958
Os10g0550800	Hypothetical conserved gene	-1.60005	0.005688	0.0333511	63.6744	192.883
Os08g0476900	Similar to Patatin-like protein 1	-1.60181	1.46537e-06	3.19798e-05	114.276	346.645
Os02g0472700	Similar to receptor-like serine-threonine protein kinase	-1.60274	0.000156606	0.00179813	6.71112	20.2524
Os07g0494800	Serine/threonine protein kinase domain containing protein	-1.60339	1.54416e-11	8.8575e-10	37.1093	112.825
Os02g0601500	Cytochrome P450 family protein	-1.6036	0.000804021	0.00693603	9.47457	28.7036
Os07g0410300	Conserved hypothetical protein	-1.60929	4.65333e-17	6.20655e-15	55.6294	170.426
Os12g0141000	Conserved hypothetical protein	-1.61488	3.62019e-07	9.2015e-06	14.407	43.9627
Os01g0976450	SET domain domain containing protein	-1.62322	6.87568e-26	2.12265e-23	90.7225	278.872
Os10g0113100	Aldo/keto reductase family protein	-1.63003	5.45059e-15	5.36776e-13	113.339	351.158
Os04g0614300	Hypothetical conserved gene	-1.63028	0.0069016	0.0388742	3.84252	11.923
Os08g0152400	Similar to P450	-1.63485	0.000969472	0.00813847	9.58436	29.5383
Os11g0453900	Dehydrin RAB 16D	-1.63561	0.00196395	0.0143096	7.80564	24.0331
Os04g0468600	Hypothetical conserved gene	-1.63742	2.1693e-14	1.96065e-12	538.426	1674.67
Os06g0210400	Concanavalin A-like lectin/glucanase, subgroup domain containing protein	-1.6424	1.95973e-09	8.0728e-08	27.4077	85.4666
Os05g0472000	Similar to LSH6 (LIGHT SENSITIVE HYPOCOTYLS 6)	-1.64737	7.21334e-12	4.43386e-10	54.4255	170.277
Os06g0287200	Similar to NBS-LRR type R protein Nbs7-75	-1.64879	8.3592e-15	8.08723e-13	42.3067	132.733
Os09g0130700	Conserved hypothetical protein	-1.64942	0.000255562	0.00267718	7.68735	24.1271
Os02g0439200	Protein kinase PKN/PRK1, effector domain containing protein	-1.64964	1.86379e-10	9.1938e-09	29.2055	92.001
Os10g0109900	Major facilitator superfamily, general substrate transporter domain containing protein	-1.65572	2.93121e-06	5.96578e-05	16.6932	52.8361
Os08g0152366	Hypothetical protein	-1.65599	0.000485634	0.00456806	11.3047	35.4989
Os03g0412400	Conserved hypothetical protein	-1.65819	5.41531e-09	2.05797e-07	15.8852	49.7673
Os05g0206100	Conserved hypothetical protein	-1.65953	0.000299664	0.003054	12.8577	40.7517
Os10g0119100	Hypothetical conserved gene	-1.65999	0.00595741	0.0346221	4.94361	15.5466
Os12g0292400	Similar to Petunia ribulose 1,5-bisphosphate carboxylase small subunit mRNA (clone pSSU 51), partial cds. (Fragment)	-1.66103	4.4549e-08	1.41343e-06	39.5555	124.67
Os09g0552600	RmlC-like jelly roll fold domain containing protein	-1.66306	1.99831e-06	4.2398e-05	10.4551	33.2707
Os10g0340600	Similar to Beta-galactosidase	-1.66826	0.00580446	0.0339038	3.93413	12.3326
Os11g0256400	Zinc finger, SWIM-type domain containing protein	-1.66851	8.16092e-14	6.79483e-12	43.1792	137.021
Os11g0416900	ABC transporter-like domain containing protein	-1.67221	6.86904e-05	0.000888577	10.8453	34.5423
Os11g0694150	Hypothetical gene	-1.67412	2.63334e-05	0.000396445	18.4766	59.0442
Os03g0361700	Similar to Terpene synthase family, metal binding domain containing protein, expressed	-1.67868	2.39625e-06	4.96526e-05	15.8337	50.5469
Os01g0832600	Similar to Leucoanthocyanidin dioxygenase-like protein	-1.68085	1.67927e-05	0.000269507	11.1056	35.8618
Os07g0417200	Similar to Delta 12 oleic acid desaturase FAD2	-1.68319	1.20074e-09	5.17919e-08	111.338	357.196
Os02g0581100	Similar to photosystem II 5 kD protein	-1.68668	3.71652e-05	0.000527999	19.1314	61.7477
Os04g0423100	Monooxygenase, FAD-binding domain containing protein	-1.68674	0.000486139	0.00457124	9.73298	31.4712
Os11g0248466	Hypothetical protein	-1.6878	6.14833e-08	1.89385e-06	28.4966	92.2241
Os08g0553750	Protein of unknown function DUF241, plant domain containing protein	-1.69152	0.000101095	0.00123727	15.2589	48.9739
Os06g0283100	Similar to UDP-glycosyltransferase	-1.69335	1.41053e-05	0.000231516	13.3797	43.2065
Os10g0333000	Hypothetical conserved gene	-1.69477	6.61384e-08	2.02589e-06	20.6946	66.9892
Os10g0110600	Similar to cDNA clone:J023063N08, full insert sequence	-1.6998	1.57299e-05	0.000254221	14.4116	46.7751
Os05g0478700	Hypothetical conserved gene	-1.70431	7.69664e-08	2.31624e-06	15.6837	51.2822
Os04g0359700	Hypothetical conserved gene	-1.70609	1.92898e-07	5.26846e-06	19.6426	64.0788
Os02g0205200	Similar to Unidentified precursor	-1.70633	8.33902e-09	3.08791e-07	53.9782	176.446
Os04g0518400	Similar to Phenylalanine ammonia-lyase (Fragment)	-1.71107	1.94919e-17	2.76062e-15	49.1019	159.922
Os03g0768900	Hypothetical conserved gene	-1.71483	2.98481e-05	0.000439971	14.5401	47.9934
Os02g0503100	Similar to flavonoid 3-monooxygenase	-1.71647	7.60358e-07	1.78866e-05	18.3939	60.7721
Os03g0347900	Terpenoid synthase domain containing protein	-1.71716	0.000176133	0.00197205	16.1296	52.9861
Os01g0784500	Conserved hypothetical protein	-1.71818	0.00900183	0.0476835	3.53502	11.55
Os09g0409100	Conserved hypothetical protein	-1.72296	1.2417e-18	1.97209e-16	139.879	461.279
Os03g0786100	Glycolate oxidase, Photorespiratory enzyme, Strong regulation over photosynthesis, Feed-back inhibition on Rubisco activas	-1.72486	3.77066e-06	7.41608e-05	29.0967	96.0969
Os01g0551100	Ribonuclease III domain containing protein	-1.72696	2.22048e-29	9.38614e-27	140.197	463.055
Os05g0370300	Similar to src2-like protein	-1.72736	0.000169863	0.00191512	12.4361	41.4194
Os11g0598300	NB-ARC domain containing protein	-1.73452	4.55041e-10	2.09777e-08	18.5593	61.7758
Os12g0135100	Similar to Phosphoglycerate mutase family protein	-1.73466	1.20436e-06	2.66433e-05	12.3254	40.8928
Os10g0386300	Hypothetical protein	-1.73783	0.00387661	0.0245698	4.21689	13.985
Os10g0536600	Plant peroxidase domain containing protein	-1.73825	1.53039e-06	3.33457e-05	41.0434	137.444
Os11g0307300	Herbicide safener binding protein	-1.74257	5.36819e-22	1.18949e-19	255.631	855.759
Os04g0372400	Conserved hypothetical protein	-1.7555	7.9584e-07	1.85953e-05	16.4998	55.6353
Os04g0371000	Four-helical cytokine family protein	-1.75595	1.74273e-06	3.73797e-05	10.1321	34.2601
Os02g0695200	Similar to P-type R2R3 Myb protein (Fragment)	-1.75734	2.66308e-09	1.07181e-07	16.0852	54.3558
Os07g0170900	Conserved hypothetical protein	-1.7662	5.22461e-05	0.000702914	12.2315	41.6879
Os01g0559750	Hypothetical gene	-1.76855	4.9713e-07	1.21523e-05	920.106	3135.06
Os04g0507950	Hypothetical conserved gene	-1.76995	9.30523e-28	3.36409e-25	219.178	747.67
Os02g0788133	Similar to Thioredoxin	-1.77045	0.00354987	0.022869	5.62124	19.1475
Os03g0861300	Similar to Aquaporin	-1.7707	0.00913857	0.0482404	7.89396	27.1378
Os10g0579200	Sugar/inositol transporter domain containing protein	-1.77354	6.28903e-14	5.36638e-12	30.9338	105.525
Os02g0212300	Conserved hypothetical protein	-1.77357	9.98378e-16	1.09726e-13	96.3745	329.415
Os01g0864200	Conserved hypothetical protein	-1.77636	0.00445626	0.0273977	3.24762	10.8744
Os06g0222100	Similar to Ramosa 3 (Fragment)	-1.78024	9.70057e-06	0.000168372	10.5536	36.1619
Os08g0552900	Protein of unknown function DUF241, plant domain containing protein	-1.78783	0.000311333	0.00315304	8.82633	30.3454
Os04g0682400	Similar to H0124B04.13 protein	-1.79161	0.00546136	0.0323439	3.87151	13.3549
Os10g0503300	Similar to 10-deacetylbaccatin III 10-O-acetyltransferase	-1.79458	1.25786e-10	6.38968e-09	17.7845	60.8784
Os11g0229300	Similar to NBS-LRR-like protein	-1.79775	0.00165703	0.012477	6.08723	20.8616
Os03g0267300	Similar to Fructose-1,6-bisphosphatase, chloroplast precursor (EC 3.1.3.11) (D- fructose-1,6-bisphosphate 1-phosphohydrolase) (FBPase)	-1.79874	0.00255492	0.0176069	13.3349	46.3392
Os09g0472900	Similar to Blight-associated protein p12 precursor	-1.80061	0.000280784	0.00289807	61.9179	215.39
Os01g0253800	Conserved hypothetical protein	-1.80307	8.72933e-10	3.85606e-08	21.213	74.3206
Os03g0360600	Mitochodrial transcription termination factor-related family protein	-1.80542	0.00673438	0.038112	5.59881	19.6007
Os03g0182000	Similar to flavin-dependent monooxygenase 1	-1.80791	2.98726e-05	0.000440097	6.24938	22.0752
Os12g0291400	Similar to Petunia ribulose 1,5-bisphosphate carboxylase small subunit mRNA (clone pSSU 51), partial cds. (Fragment)	-1.8084	0.000295687	0.00302243	10.0896	35.4678
Os02g0675400	Similar to OSIGBa0111L12.2 protein	-1.81368	0.000291153	0.00298497	10.6252	37.1484
Os01g0808900	Similar to SigA binding protein	-1.81956	5.28646e-07	1.28017e-05	14.8219	52.1127
Os03g0273200	Similar to Laccase (EC 1.10.3.2)	-1.82313	0.007484	0.0413743	177.405	627.945
Os04g0345800	Similar to OSIGBa0127B24.5 protein	-1.82834	7.6542e-05	0.000976354	8.79734	31.1961
Os06g0683100	NAD(P)-binding domain containing protein	-1.83105	0.00778521	0.0426959	4.17437	14.9512
Os04g0612500	Similar to 36.4 kDa proline-rich protein	-1.83227	0.00258225	0.0177464	6.04935	21.377
Os04g0451200	UDP-glucuronosyl/UDP-glucosyltransferase family protein	-1.83791	3.04525e-08	9.9932e-07	22.4954	80.1969
Os02g0625300	Similar to PEPC kinase	-1.84897	8.25218e-14	6.85006e-12	44.4266	160.071
Os07g0281700	Similar to Aldehyde oxidase-2	-1.85102	0.000125356	0.00148333	10.5289	37.9477
Os11g0586200	Similar to Calmodulin	-1.85365	0.00685526	0.0386449	7.50373	27.3704
Os12g0170800	Similar to Citrate binding protein precursor	-1.85881	9.39715e-06	0.00016383	114.741	416.015
Os07g0148200	Similar to Flavonol 3-O-glucosyltransferase (EC 2.4.1.91) (UDP-glucose flavonoid 3-O-glucosyltransferase) (Bronze-1) (Bz-McC allele)	-1.86007	2.78728e-10	1.35068e-08	35.9147	130.66
Os03g0817100	Uncharacterised protein family UPF0497, trans-membrane plant domain containing protein	-1.86076	4.34526e-13	3.28899e-11	30.7417	111.762
Os07g0167700	Conserved hypothetical protein	-1.87358	8.61451e-07	1.99056e-05	21.0503	76.4782
Os12g0261300	Conserved hypothetical protein	-1.87732	2.21314e-18	3.43549e-16	53.3735	195.855
Os03g0836800	Similar to IAA-amino acid hydrolase 1 (EC 3.5.1.-)	-1.88694	1.05884e-28	4.15609e-26	407.832	1508.86
Os02g0185300	Cytochrome P450 family protein	-1.89108	9.19597e-05	0.00114278	8.25712	30.9049
Os06g0212900	Heat shock protein Hsp70 family protein	-1.89239	0.00318031	0.02096	4.56692	16.9019
Os10g0469900	TGF-beta receptor, type I/II extracellular region family protein	-1.89743	9.6545e-10	4.23749e-08	22.0476	82.1185
Os02g0584200	Conserved hypothetical protein	-1.90522	1.30658e-10	6.61135e-09	61.7368	230.824
Os01g0116900	Protein kinase, catalytic domain domain containing protein	-1.90678	3.61291e-06	7.13134e-05	10.1499	38.1511
Os08g0126100	Hypothetical conserved gene	-1.91264	4.70139e-05	0.000644267	7.00741	26.3828
Os02g0508500	Conserved hypothetical protein	-1.92013	4.164e-07	1.03479e-05	10.9369	41.1815
Os07g0656700	Uncharacterised conserved protein UCP022348 domain containing protein	-1.9433	0.00132519	0.0104349	5.26889	20.2267
Os12g0257600	Similar to Laccase-25	-1.94431	6.05728e-06	0.000111399	6.60597	25.4931
Os07g0430501	Similar to Thionin-like peptide	-1.94832	4.14815e-07	1.03425e-05	24.6334	94.8468
Os06g0212600	Xyloglucan fucosyltransferase family protein	-1.95106	0.0056792	0.0333209	4.48187	17.5148
Os12g0459100	Similar to Transferase family protein	-1.95287	3.23233e-10	1.54455e-08	27.9927	107.756
Os12g0189300	Pyruvate/Phosphoenolpyruvate kinase, catalytic core domain containing protein	-1.96185	0.00210243	0.0151063	5.58992	21.8463
Os08g0545500	Similar to Dehydration-responsive element-binding protein 1J	-1.96198	0.00714703	0.039978	3.14479	12.265
Os03g0642300	Protein kinase-like domain containing protein	-1.96689	4.4969e-12	2.84039e-10	47.6073	186.206
Os02g0277700	Leucine-rich repeat domain containing protein	-1.96807	2.25723e-09	9.18812e-08	13.1058	50.7764
Os07g0663600	Short-chain dehydrogenase/reductase SDR domain containing protein	-1.96907	0.00371015	0.0237346	4.53792	17.8371
Os03g0739700	Uncharacterised protein family UPF0114 domain containing protein	-1.97258	0.00917009	0.0483822	1.70488	6.86937
Os06g0663000	Protein kinase, catalytic domain domain containing protein	-1.98315	0.00783776	0.0429286	2.104	8.31378
Os09g0555150	Sulfotransferase family protein	-1.98333	0.00527494	0.0314937	2.07269	8.2785
Os12g0589000	Similar to Helix-loop-helix DNA-binding domain containing protein	-1.98869	0.000903403	0.00766582	5.87925	23.4999
Os10g0533500	Similar to Beta-ring hydroxylase (Fragment)	-1.99024	0.00843682	0.0455065	2.4316	9.69721
Os02g0185200	Cytochrome P450 family protein	-1.99301	1.74802e-21	3.6663e-19	93.8385	374.328
Os07g0612400	Alpha/beta hydrolase family protein	-1.99684	0.00218781	0.0155893	2.83961	11.2206
Os07g0410700	Similar to Ethylene-responsive element binding protein 1	-1.99745	5.79199e-13	4.2551e-11	55.3005	220.862
EPlORYSAT000373647		-2.01	0.000772583	0.00670907	75.3492	303.287
Os07g0677100	Peroxidase	-2.01173	5.88173e-15	5.77165e-13	23.3286	94.3649
Os04g0534600	Peroxisomal protein, Response to salt and low nitrogen stresse	-2.0161	0.00784091	0.0429328	4.87867	19.7567
Os04g0573000	SPX-MFS protein, Phosphate transporter, Pi homeostasi	-2.04617	0.00809543	0.0440194	1.70488	7.19878
Os12g0227400	Allyl alcohol dehydrogenase	-2.0473	6.39745e-22	1.40621e-19	726.697	3004.16
Os04g0304250	Hypothetical protein	-2.05266	0.00403909	0.0253875	3.47471	14.5076
Os04g0469000	Heavy metal transport/detoxification protein domain containing protein	-2.05776	1.37842e-09	5.88097e-08	38.0249	158.484
Os10g0330400	Protein of unknown function DUF179 family protein	-2.0617	1.96206e-07	5.34287e-06	14.5434	60.3105
Os10g0403000	Cytochrome P450 protein, CYP78A11, Regulation of leaf initiation rate and vegetative-reproductive phase chang	-2.06433	1.4498e-05	0.000236408	12.2562	51.329
Os03g0804900	UDP-glucuronosyl/UDP-glucosyltransferase family protein	-2.07229	2.49762e-07	6.61762e-06	10.5737	44.2233
Os06g0185300	Transferase family protein	-2.07469	9.58533e-05	0.00118049	4.19679	17.7025
Os03g0408600	GRAS-domain transcription factor, Strigolactone (SL) biosynthesi	-2.08766	0.00621283	0.0358395	2.46059	10.3997
Os12g0227500	Similar to Beta-glucosidase aggregating factor	-2.09149	1.998e-06	4.2398e-05	17.0637	72.8786
Os01g0564300	Peptidyl-prolyl cis-trans isomerase, FKBP-type domain containing protein	-2.10234	2.19771e-08	7.50114e-07	59.1776	253.893
Os10g0503250	Hypothetical protein	-2.11793	2.02556e-16	2.41976e-14	20.0754	86.8338
Os01g0159250	Hypothetical protein	-2.1222	0.000536935	0.00496728	12.3324	53.6817
Os09g0272200	Hypothetical protein	-2.13152	0.00113649	0.00922489	4.23699	18.4899
Os09g0491100	Similar to Beta-primeverosidase (EC 3.2.1.149)	-2.14199	1.53023e-07	4.26848e-06	13.5844	60.173
Os04g0178300	Similar to Isoform 3 of Syn-copalyl diphosphate synthase	-2.14261	1.05044e-05	0.000180049	235.368	1038.96
Os11g0474900	Similar to Stemar-13-ene synthase	-2.14812	5.28981e-10	2.41033e-08	71.5304	317.221
Os01g0249050	Hypothetical protein	-2.14932	6.21432e-06	0.000113982	10.0559	44.85
Os08g0140300	Aromatic L-amino acid decarboxylase (AADC), Senescence-induced serotonin biosynthesi	-2.15027	1.45658e-07	4.07097e-06	27.6671	122.361
Os11g0628000	Protein kinase, catalytic domain domain containing protein	-2.15262	5.17072e-05	0.000696766	4.50197	20.1704
Os06g0694200	Esterase, SGNH hydrolase-type domain containing protein	-2.15445	4.89008e-07	1.1975e-05	12.2809	54.6459
Os11g0127800	Similar to FHA domain containing protein, expressed	-2.15842	2.9029e-08	9.62124e-07	14.0817	62.6385
Os06g0279900	Similar to NB-ARC domain containing protein, expressed	-2.15863	0.000122291	0.00145332	5.20859	23.3486
Os11g0474800	Similar to Isoform 2 of Stemar-13-ene synthase	-2.16404	6.31835e-16	7.14415e-14	191.641	858.316
Os05g0409500	Similar to MtN21 protein	-2.16465	3.52863e-11	1.93133e-09	26.8824	119.968
Os01g0585200	Similar to cDNA clone:J023088C01, full insert sequence	-2.16606	1.08905e-22	2.51452e-20	25.6089	114.702
Os05g0508900	Similar to cDNA clone:001-011-D03, full insert sequence	-2.16665	1.55551e-05	0.000252	6.98267	31.4053
Os09g0501100	Protein of unknown function DUF568 domain containing protein	-2.17234	0.000154689	0.00178057	23.3206	105.501
Os08g0140500	Similar to Tryptophan decarboxylase (EC 4.1.1.28)	-2.17415	3.35208e-13	2.56551e-11	32.5652	146.924
Os01g0834800	Conserved hypothetical protein	-2.18169	2.80144e-05	0.000416968	5.9844	27.0416
Os10g0112100	Member of the PLAC8 domain-containing protein family, Maintenance of metal ion homeostasis and grain weight, Negative regulation of plant heigh	-2.18701	6.8119e-18	1.02275e-15	22.8688	104.836
Os12g0192300	Similar to SNARE domain containing protein, expressed	-2.19763	0.00709368	0.0397443	2.46059	11.2869
Os03g0130100	Similar to Acyl-activating enzyme 11	-2.2102	2.48442e-11	1.3931e-09	11.9286	55.0123
Os04g0554600	Similar to RCc3 protein	-2.21429	8.08472e-06	0.000143221	85.6175	397.597
Os06g0293500	Conserved hypothetical protein	-2.21918	3.57751e-23	8.47377e-21	55.9716	259.372
Os09g0439500	Similar to Type II chlorophyll a/b binding protein from photosystem I precursor	-2.22153	0.00363303	0.0233064	4.45945	21.0057
Os05g0150550	Hypothetical protein	-2.22207	0.00730581	0.0405932	4.15427	19.5326
Os02g0529800	Cytochrome P450 family protein	-2.22769	3.59015e-05	0.000512964	4.59823	21.4236
Os04g0340300	Terpene synthase, (S)-limonene synthase, Defence against M. oryza	-2.22808	1.02295e-06	2.30992e-05	353.786	1657.27
Os01g0690600	Conserved hypothetical protein	-2.23074	1.18625e-08	4.26058e-07	8.82633	41.1779
Os06g0519400	Zinc finger, CCCH-type domain containing protein	-2.23411	0.00136883	0.0107212	2.44049	11.4908
Os11g0702400	Zinc finger, C2H2-type domain containing protein	-2.23533	4.78167e-24	1.26328e-21	24.6531	115.522
Os09g0129600	Conserved hypothetical protein	-2.26146	0.000254058	0.00266431	3.20742	15.1521
Os04g0154800	Protein of unknown function DUF594 family protein	-2.26641	2.17428e-06	4.55339e-05	5.36283	25.4555
Os05g0370900	Conserved hypothetical protein	-2.2711	9.53183e-06	0.000165967	8.1945	40.0916
Os10g0326900	Similar to Protein kinase domain containing protein	-2.28322	0.000367749	0.0036376	4.2482	20.5184
Os03g0418000	Similar to Basic endochitinase 2 precursor (EC 3.2.1.14)	-2.28391	1.9151e-06	4.07901e-05	8.12203	39.3562
Os04g0649000	Conserved hypothetical protein	-2.28907	9.26146e-05	0.00114988	5.58528	27.3189
Os04g0370900	Similar to H0607F01.5 protein	-2.29432	6.90793e-07	1.63905e-05	15.9969	78.0398
Os08g0547900	Similar to Flavonoid 3-monooxygenase	-2.29742	0.000332771	0.00334426	4.94593	24.1952
Os06g0185500	Transferase family protein	-2.30449	1.50597e-17	2.1551e-15	18.5527	91.6537
Os09g0417600	WRKY transcription factor, Transcriptional repressor, Pathogen defens	-2.30878	2.50944e-12	1.64165e-10	9.14929	45.0915
Os02g0170701	Conserved hypothetical protein	-2.30926	0.00645719	0.0369697	2.76577	13.8308
Os11g0484700	Bifunctional inhibitor/plant lipid transfer protein/seed storage domain containing protein	-2.31877	0.00349331	0.022584	2.0839	10.4577
Os04g0340550	Hypothetical gene	-2.32123	0.000141588	0.00164772	6.00682	29.8593
Os01g0912850	Conserved hypothetical protein	-2.33112	0.000274871	0.00285095	6.01339	30.1361
Os01g0802700	Auxin efflux carrier domain containing protein	-2.33967	6.01534e-21	1.18055e-18	34.0566	172.128
Os07g0541200	Similar to receptor-like serine-threonine protein kinase	-2.36753	3.82136e-08	1.22373e-06	5.15485	27.0554
Os04g0172400	Transferase family protein	-2.36766	0.00423966	0.026355	1.3997	7.25379
Os09g0321200	Similar to carotenoid cleavage dioxygenase	-2.37801	0.000404856	0.0039279	5.66144	29.2962
Os12g0555200	Similar to Probenazole-inducible protein PBZ1	-2.38348	6.56376e-14	5.56623e-12	164.999	860.459
Os10g0180800	Wall-associated kinase, Negative regulation of rice blast resistanc	-2.39158	4.34991e-20	7.91511e-18	48.3505	252.847
Os06g0307900	Hypothetical conserved gene	-2.39395	2.83953e-15	2.91116e-13	14.6654	77.2328
Os03g0251350	Histone-fold domain containing protein	-2.40109	8.57687e-06	0.000150966	8.05477	42.5272
Os08g0346900	Hypothetical conserved gene	-2.42006	0.00436184	0.0269802	1.71609	9.29184
Os09g0348600	Protein kinase, catalytic domain domain containing protein	-2.42824	0.00173885	0.0129828	3.49249	18.8361
Os04g0580400	Similar to Ubiquitin-conjugating enzyme E2 I (EC 6.3.2.19) (Ubiquitin-protein ligase I) (Ubiquitin carrier protein I) (SUMO-1-protein ligase) (SUMO- 1 conjugating enzyme) (Ubiquitin carrier protein 9) (p18)	-2.43239	6.38576e-08	1.96258e-06	7.0364	37.8197
Os11g0100200	Similar to ALY protein	-2.44166	3.78617e-34	2.21338e-31	34.4622	186.617
Os03g0155700	Similar to Expansin-A15	-2.44578	0.000477672	0.0045055	2.47181	13.3884
Os08g0509100	Similar to Lipoxygenase, chloroplast precursor (EC 1.13.11.12)	-2.46537	8.19779e-07	1.9137e-05	15.8156	87.2229
Os12g0282400	Conserved hypothetical protein	-2.49413	0.00817858	0.0443749	1.45112	7.95626
Os01g0127000	Multicopper oxidase, Maintenance of Pi homeostasi	-2.49905	1.26273e-36	8.6737e-34	82.9043	470.399
Os10g0118200	Conserved hypothetical protein	-2.50102	0.00257444	0.0177104	1.3997	7.88989
Os01g0930800	Glycoside hydrolase, family 1 protein	-2.50147	0.00394065	0.0249133	2.49191	13.9426
Os07g0197500	Disease resistance protein domain containing protein	-2.52144	4.80738e-16	5.48081e-14	19.4814	112.283
Os01g0962700	Similar to Peroxidase 12 precursor (EC 1.11.1.7) (Atperox P12) (PRXR6) (ATP4a)	-2.52967	1.65968e-61	5.06681e-58	99.4048	573.964
Os05g0474700	Conserved hypothetical protein	-2.56575	4.98036e-06	9.38386e-05	4.80715	28.8304
Os02g0694900	Protein kinase, catalytic domain domain containing protein	-2.56781	0.00445256	0.027381	2.47181	14.6194
Os02g0160500	Hypothetical conserved gene	-2.57616	0.00411426	0.0257678	1.3997	8.39692
Os11g0224040	Hypothetical protein	-2.58001	0.00379929	0.0241754	1.74741	10.4619
Os04g0227000	Leucine-rich repeat, N-terminal domain containing protein	-2.59318	0.00017602	0.00197159	2.07269	12.7045
Os01g0721200	Similar to cDNA clone:J013002N02, full insert sequence	-2.5957	2.43697e-08	8.26644e-07	5.29131	31.8023
Os02g0208500	Conserved hypothetical protein	-2.60743	3.28625e-14	2.87557e-12	14.3803	87.489
Os12g0431100	ATPase, AAA-type, core domain containing protein	-2.62667	5.70645e-10	2.58304e-08	30.3702	187.202
Os10g0333700	Plant disease resistance response protein domain containing protein	-2.63689	2.63669e-44	3.81293e-41	52.1406	324.584
Os09g0545100	Hypothetical conserved gene	-2.63724	0.00527692	0.0314987	1.35718	8.65156
Os06g0315000	SAM dependent carboxyl methyltransferase domain containing protein	-2.64402	0.00214154	0.0153352	2.85971	17.6738
Os12g0100100	RNA binding domain (RBD) containing protein, Abiotic stress toleranc	-2.65626	2.96242e-06	6.02037e-05	5.23758	33.1386
Os07g0106700	Similar to disease resistance response protein 206	-2.67201	4.70271e-07	1.15471e-05	8.11082	51.4874
Os04g0598500	Similar to Wall-associated kinase-like protein	-2.67961	1.04454e-09	4.54828e-08	7.39532	47.1427
Os01g0130200	Hypothetical conserved gene	-2.6827	3.50755e-10	1.66161e-08	7.34158	47.3156
Os11g0549620	Similar to Purple acid phosphatase	-2.69358	2.15493e-06	4.51977e-05	4.66085	29.6836
Os03g0850200	Similar to Cytochrome P450	-2.70839	0.000174999	0.00196096	2.07269	13.6909
Os01g0720500	Similar to Type I chlorophyll a/b-binding protein b (Fragment)	-2.72273	6.14148e-58	1.68743e-54	110.529	728.918
Os01g0152000	Protein kinase, core domain containing protein	-2.72966	0.000229765	0.00244881	2.18673	14.0047
Os08g0188900	Germin-like protein 8-1, Disease resistanc	-2.74071	0.00395934	0.0250084	1.38849	9.31996
Os08g0466200	Similar to KUP-related potassium transporter	-2.7535	3.53339e-15	3.55617e-13	15.0332	101.478
Os03g0291200	Protein of unknown function DUF231, plant domain containing protein	-2.75422	0.000327732	0.00330208	3.59532	23.9274
Os08g0508800	Lipoxygenase, chloroplast precursor (EC 1.13.11.12)	-2.76229	0.00010599	0.0012846	3.14711	21.3955
Os11g0530600	Similar to Chalcone synthase C2 (EC 2.3.1.74) (Naringenin-chalcone synthase C2)	-2.78239	4.76565e-08	1.50334e-06	5.88157	40.7971
Os09g0457833	Hypothetical gene	-2.78425	0.00111909	0.00910248	2.37787	16.7095
Os08g0202300	Hypothetical conserved gene	-2.79013	2.99838e-44	3.9492e-41	65.725	452.719
Os01g0740300	Hypothetical protein	-2.79281	0.00175625	0.0130862	1.3997	9.67208
Os12g0609100	Conserved hypothetical protein	-2.8153	0.000437717	0.00419634	1.71609	12.2919
Os05g0215000	BURP domain containing protein	-2.82485	0.00189335	0.0138835	2.05259	14.7479
Os04g0639300	Conserved hypothetical protein	-2.85181	0.00867345	0.0464235	1.3796	10.0464
Os07g0147500	Similar to Photosystem II 10 kDa polypeptide, chloroplast precursor	-2.85249	3.07283e-29	1.26014e-26	75.9437	548.489
Os04g0423400	Similar to OSIGBa0076I14.3 protein	-2.8532	4.16076e-10	1.93765e-08	12.4296	90.3742
Os06g0513943	Conserved hypothetical protein	-2.88064	1.05525e-11	6.22724e-10	216.824	1596.71
Os09g0555100	Similar to auxin Efflux Carrier family protein	-2.89874	0.000720543	0.00632714	1.41981	10.4547
Os07g0541000	Similar to Receptor protein kinase	-2.90514	2.21313e-13	1.74235e-11	6.95599	52.4499
Os06g0558300	Similar to MATE efflux protein-related	-2.90692	2.9859e-06	6.06362e-05	3.49481	26.2123
Os10g0378100	Similar to Cytochrome P450 family protein, expressed	-2.92374	7.02036e-05	0.000903473	3.45886	26.4462
Os05g0428700	Similar to Potassium channel protein ZMK2	-2.92511	4.307e-10	1.99224e-08	8.38701	63.7578
Os07g0190000	Similar to 1-deoxy-D-xylulose 5-phosphate synthase 2 precursor	-2.96532	8.20524e-08	2.45051e-06	32.6582	254.573
Os03g0155632	Non-protein coding transcript	-2.97239	2.52119e-05	0.000382931	2.38676	19.1272
Os03g0564200	Protein of unknown function DUF952 family protein	-2.9767	2.8062e-20	5.17471e-18	12.4016	96.7408
Os04g0234600	Similar to Sedoheptulose-1,7-bisphosphatase	-2.97929	9.83427e-16	1.08517e-13	15.3094	121.12
Os04g0178400	Similar to Cytochrome P450 CYP99A1 (EC 1.14.-.-) (Fragment)	-2.98036	1.44757e-08	5.09916e-07	121.619	959.285
Os04g0308600	Similar to H0211A12.11 protein	-2.98796	1.37815e-17	1.99295e-15	28.1609	224.034
Os01g0620301	Hypothetical protein	-2.99725	0.000321155	0.00324056	2.72325	22.1117
Os05g0204600	B-box zinc finger protein, Repressor of flowering under long and short-day condition	-3.00781	3.06977e-06	6.20183e-05	3.1359	25.3371
Os01g0759900	Similar to Permease 1	-3.04157	0.00491207	0.029639	1.04079	8.61628
Os02g0184700	Cytochrome P450 family protein	-3.04699	5.45073e-06	0.000101124	4.59591	37.7678
Os07g0251900	Leucine-rich repeat, N-terminal domain containing protein	-3.05393	8.0585e-05	0.00102035	1.7362	14.5895
Os11g0212000	Similar to Leucine Rich Repeat family protein, expressed	-3.09364	0.00529464	0.0315771	1.10341	9.09938
Os03g0142600	Myb transcription factor domain containing protein	-3.09746	0.00473265	0.0288196	1.06321	9.01504
Os02g0227900	Leucine-rich repeat domain containing protein	-3.1049	0.00108179	0.00885676	1.052	9.05572
Os04g0580450	Non-protein coding transcript	-3.1487	9.51258e-05	0.00117469	2.52322	21.9484
Os11g0173100	Non-protein coding transcript	-3.19019	0.000118964	0.0014193	1.69367	15.8659
Os11g0126800	Nucleoside phosphatase GDA1/CD39 family protein	-3.19251	5.28817e-21	1.05288e-18	20.3315	185.733
Os02g0738100	Conserved hypothetical protein	-3.19618	4.65715e-12	2.92814e-10	5.00856	45.0251
Os01g0279400	Major facilitator superfamily antiporter	-3.21449	3.14766e-15	3.21506e-13	8.08183	74.8623
Os10g0148400	Similar to POT family protein	-3.22002	0.00247344	0.0171914	1.38849	13.0153
Os01g0339500	Similar to No apical meristem protein	-3.22733	3.05027e-06	6.17353e-05	2.79709	26.1824
Os05g0390800	Similar to VQ motif family protein	-3.23996	1.48855e-08	5.2301e-07	4.09164	39.4274
Os09g0339000	Protein kinase, core domain containing protein	-3.24121	7.90945e-06	0.000140751	2.92234	26.8826
Os01g0537250	Protein of unknown function DUF3778 domain containing protein	-3.24856	2.60503e-12	1.6921e-10	9.83581	93.3469
Os11g0306400	Similar to Herbicide safener binding protein	-3.27464	5.33652e-09	2.03083e-07	4.52439	43.9573
Os08g0359050	Hypothetical protein	-3.28502	2.08014e-07	5.63648e-06	3.10459	30.5869
Os01g0809000	Hypothetical protein	-3.29719	1.17007e-06	2.59893e-05	2.7592	27.4398
Os10g0100700	Vitamin B6 biosynthesis protein family protein	-3.33454	0.000422657	0.00407471	1.7362	17.5972
Os11g0549469	Non-protein coding transcript	-3.35789	0.00430253	0.0266734	0.73561	7.21432
ENSRNA049476447	Eukaryotic small subunit ribosomal RNA	-3.36319	0.00409236	0.0256526	1.052	10.811
Os12g0512800	Cytochrome P450 71E1 (EC 1.14.13.68) (4-hydroxyphenylacetaldehyde oxime monooxygenase)	-3.36673	3.18093e-06	6.40757e-05	1.76751	18.0983
Os11g0493700	Similar to NBS-LRR type resistance protein (Fragment)	-3.50158	0.000348563	0.00348476	1.41981	15.9323
Os01g0382000	Similar to Pathogenesis-related protein PRB1-2 precursor	-3.55885	1.61489e-05	0.000259933	1.83902	20.8334
Os04g0474700	Similar to OSIGBa0135C13.6 protein	-3.572	0.0010997	0.00897662	1.08331	12.5759
Os10g0112500	Similar to POT family protein, expressed	-3.57553	0.00412199	0.0258048	0.672985	8.29107
Os01g0377000	Cytochrome P450 family protein	-3.62442	0.00183666	0.0135583	0.73561	8.69104
Os09g0471600	EGF-like calcium-binding domain containing protein	-3.63501	0.000213904	0.0023057	1.0319	13.0351
Os06g0514800	Conserved hypothetical protein	-3.70459	0.00919484	0.0484629	0.695407	9.13048
Os06g0514100	Conserved hypothetical protein	-3.70492	0.000188392	0.00208163	15.5088	202.119
Os11g0228800	Similar to NBS-LRR-like protein	-3.70911	9.66742e-05	0.00118961	1.052	13.7561
Os11g0457300	UDP-glucuronosyl/UDP-glucosyltransferase family protein	-3.75166	0.00016759	0.0018957	1.0319	14.1291
Os07g0640300	Hypothetical conserved gene	-3.75686	2.84552e-05	0.000422613	1.71609	23.5442
Os10g0137300	Similar to BLN1-1	-3.76537	1.436e-14	1.34217e-12	11.9711	162.4
Os05g0515600	Similar to O-methyltransferase ZRP4 (EC 2.1.1.-	-3.81704	4.83176e-05	0.00065852	1.04311	14.7945
Os08g0203400	Protein kinase, core domain containing protein	-3.81995	2.08589e-49	3.82079e-46	27.266	382.584
Os02g0722001	Similar to Tyrosyl-tRNA synthetase	-3.89999	1.02502e-05	0.000176242	1.3997	20.8986
Os01g0127200	Multicopper oxidase, Maintenance of Pi homeostasi	-3.9449	1.01982e-14	9.76322e-13	5.22212	80.7529
Os08g0168400	Similar to Sesquiterpene synthase	-3.99038	0.00163745	0.0123669	0.695407	11.098
Os01g0731600	Similar to pathogen-related protein	-4.04071	1.30538e-11	7.59885e-10	3.16489	51.886
Os11g0173366	Hypothetical gene	-4.093	9.65997e-09	3.52949e-07	2.13531	35.9095
Os11g0559200	Protein kinase, core domain containing protein	-4.25389	0.00176528	0.0131372	0.695407	13.3376
Os08g0375400	Plant disease resistance response protein family protein	-4.33757	0.00227247	0.0160386	0.336492	7.62686
Os09g0304400	Conserved hypothetical protein	-4.46213	0.000584252	0.00533044	0.347703	8.29823
Os05g0199800	Similar to BHLH transcription activator Ivory seed	-4.47089	8.65025e-14	7.15887e-12	2.83961	62.2834
Os05g0217800	BURP domain containing protein	-4.51759	3.82084e-14	3.31171e-12	10.7247	246.614
Os06g0313440	SAM dependent carboxyl methyltransferase domain containing protein	-4.6361	0.000211761	0.00228709	0.367805	9.32713
Os05g0214300	Similar to Bidirectional sugar transporter SWEET3a	-4.76842	3.38916e-23	8.09744e-21	5.52034	152.063
Os11g0567800	Leucine-rich repeat-containing N-terminal, type 2 domain containing protein	-4.79346	3.58712e-05	0.000512798	0.73561	19.5445
Os06g0513862	Conserved hypothetical protein	-4.98538	0.000462973	0.00439098	0.347703	11.9344
Os10g0335000	Dirigent protein, Lignin biosynthesi	-5.09215	6.94647e-08	2.11363e-06	1.052	35.8636
Os12g0169600	Similar to Fructose-bisphosphate aldolase	-5.14894	1.7354e-05	0.000277614	0.695407	24.8128
Os07g0523700	Similar to 60S ribosomal protein L44	-5.48719	0.00793837	0.0433455	0.704297	31.5197
Os01g0310700	Non-protein coding transcript	-5.49655	0.000947474	0.00797085	0	8.73889
Os06g0568600	Similar to Ent-kaurene oxidase 1 (Fragment)	-5.52617	8.93898e-13	6.31381e-11	1.45112	64.5832
Os12g0555100	Similar to Probenazole-inducible protein PBZ1	-5.54818	1.82151e-26	5.81952e-24	3.55744	164.175
Os11g0687100	von Willebrand factor, type A domain containing protein	-5.82347	4.61254e-06	8.77053e-05	0.347703	21.3375
Os11g0607900	Hypothetical conserved gene	-6.10601	1.71273e-06	3.67937e-05	0	13.2939
Os06g0713400	Cyclin-like F-box domain containing protein	-6.28654	2.6166e-09	1.05571e-07	0.684196	54.6913
Os09g0521300	Similar to TCP family transcription factor	-6.42282	8.79778e-07	2.02473e-05	0	16.5839
Os06g0302000	Similar to BURP domain-containing protein 11	-6.75341	2.79376e-06	5.72419e-05	0	20.8538
Os05g0216950	NB-ARC domain containing protein	-6.83036	8.79869e-07	2.02473e-05	0	22.0035
Os06g0513050	Conserved hypothetical protein	-9.35535	1.04025e-10	5.3424e-09	0	126.673

## Sheet: Up DEGs (0 mM)
ensembl_gene_id	description	log2FoldChange	pvalue	padj	ctrl_OE1.norm.count.mean	ctrl_67.norm.count.mean
Os07g0442800	Conserved hypothetical protein|Conserved hypothetical protein	14.0205	1.81022e-32	9.0432e-30	3312.42	0
Os07g0511400	Hypothetical protein	13.3431	1.38618e-38	1.15415e-35	7505.6	0.726394
Os03g0115800	Conserved hypothetical protein	12.9856	4.85483e-28	1.82728e-25	3149.3	0.357518
Os06g0658400	Similar to HAT dimerisation domain-containing protein-like	12.0106	3.15674e-24	8.76108e-22	822.444	0
Os08g0240200	Conserved hypothetical protein	11.1414	4.26934e-21	8.57141e-19	877.09	0.353329
Os10g0432200	Conserved hypothetical protein	10.9525	2.72095e-20	5.0514e-18	395.066	0
Os07g0511301	Hypothetical protein	10.6429	3.02954e-19	5.01443e-17	318.629	0
Os08g0496700	Myb/SANT-like domain domain containing protein	10.0925	1.99605e-17	2.81248e-15	217.666	0
Os02g0728850	Non-protein coding transcript	9.63369	5.81071e-21	1.1486e-18	573.439	0.715037
Os04g0397901	Conserved hypothetical protein	9.52366	1.26487e-15	1.36289e-13	146.842	0
Os06g0626200	Similar to cDNA, clone: J065099M17, full insert sequence	8.43121	1.85433e-12	1.2277e-10	134.176	0.357518
Os01g0262401	Hypothetical genes	8.40895	3.85968e-12	2.46265e-10	67.6883	0
Os03g0299700	Conserved hypothetical protein	8.37785	1.0722e-138	1.47299e-134	2402.64	7.22987
Os09g0368900	Protein of unknown function DUF632 domain containing protein	8.29735	9.18111e-12	5.50787e-10	62.712	0
Os03g0629800	Conserved hypothetical protein	8.07184	7.20087e-11	3.783e-09	53.5722	0
Os07g0511100	Hypothetical protein	7.70583	1.63336e-19	2.8049e-17	226.249	1.09946
Os01g0713600	B3 DNA-binding domain-containing transcription factor, Flowering time regulation, Repression of flowering activator Ehd1 and its downstream genes by binding to the promoter of the Ehd1 gen	7.66823	1.94065e-10	9.53871e-09	78.9079	0.357518
Os03g0309400	Pectin lyase fold domain containing protein	7.46971	1.95104e-09	8.05446e-08	35.3198	0
Os05g0276100	Endoplasmic reticulum (ER) localized K+ transporter, K+ homeostasis during flowerin	7.15207	4.8575e-09	1.86925e-07	28.3371	0
Os07g0440100	Conserved hypothetical protein	7.08048	7.44398e-09	2.77142e-07	52.5467	0.357518
Os02g0252400	Dof zinc finger transcriptional activator, Dof zinc finger transcription factor, Grain filling, GA response in aleurone cel	6.9435	3.2932e-08	1.06955e-06	24.5395	0
Os05g0441400	Protein of unknown function DUF623, plant domain containing protein	6.94282	2.10947e-08	7.21792e-07	24.5279	0
Os11g0282700	Homeodomain-like containing protein	6.92355	4.30736e-16	4.95185e-14	131.427	1.07972
Os02g0216200	Conserved hypothetical protein	6.54205	3.0464e-07	7.86683e-06	18.5794	0
Os04g0115200	Conserved hypothetical protein|Conserved hypothetical protein	6.27193	1.69313e-06	3.64295e-05	29.9798	0.373065
Os03g0335100	Zinc finger, RING/FYVE/PHD-type domain containing protein	6.13313	3.19907e-05	0.000468039	13.9878	0
Os10g0409400	beta subunit of polygalacturonase 1, Abiotic stress respons	6.1287	5.74003e-06	0.000106133	27.146	0.357518
Os11g0417266	Conserved hypothetical protein	6.09931	1.64482e-05	0.000264287	13.6671	0
Os11g0491600	Hypothetical conserved gene	5.96056	1.47342e-18	2.31336e-16	112.464	1.81031
Os12g0117700	Similar to RNA binding protein	5.94061	6.86903e-06	0.000124577	12.2361	0
Os04g0117300	Similar to H0207B04.10 protein	5.8833	3.43216e-06	6.81373e-05	22.8487	0.353329
Os04g0397800	Conserved hypothetical protein	5.87311	2.57429e-05	0.000389918	11.715	0
Os08g0419100	Conserved hypothetical protein	5.76108	1.41777e-05	0.000232149	21.0644	0.353329
Os03g0404800	NAD(P)-binding domain containing protein	5.45017	0.000195943	0.00214919	8.7034	0
Os03g0190500	Hypothetical gene	5.44648	4.94142e-05	0.000671474	16.8755	0.357518
Os06g0707350	Similar to NBS-LRR disease resistance protein homologue	5.3327	8.19504e-40	7.76438e-37	218.188	5.4393
Os06g0202600	Similar to cDNA clone:001-039-A08, full insert sequence	5.20348	3.23171e-11	1.77589e-09	53.2487	1.45279
Os07g0580700	Integrin alpha chain, C-terminal cytoplasmic region, conserved site domain containing protein	5.18538	1.23496e-32	6.28366e-30	170.74	4.7129
Os11g0709000	Similar to H0124E07.4 protein	5.10036	0.000103511	0.00126067	13.3217	0.357518
Os11g0565000	Leucine-rich repeat, N-terminal domain containing protein	5.06834	0.000505879	0.00472291	6.69991	0
Os03g0739500	Conserved hypothetical protein	4.99599	0.00141265	0.0109892	6.37463	0
Os01g0153700	Conserved hypothetical protein	4.97385	0.000699713	0.0061778	6.24938	0
Os04g0682600	Similar to H0502G05.7 protein	4.93316	5.8826e-08	1.81812e-06	33.1209	1.06837
Os03g0162650	Similar to fatty acid elongase	4.91457	0.00251857	0.0173957	6.0246	0
Os05g0345900	Myb/SANT-like domain domain containing protein	4.8974	0.000262373	0.00274001	5.93067	0
Os12g0282766	Conserved hypothetical protein	4.89662	0.000558732	0.00513607	11.5654	0.357518
Os12g0121600	Cation/H+ exchanger domain containing protein	4.8891	0.00152521	0.0116797	5.89278	0
Os03g0105500	Conserved hypothetical protein	4.85689	2.17362e-15	2.28822e-13	73.1193	2.51696
Os07g0126301	Allergen V5/Tpx-1 related family protein|Allergen V5/Tpx-1 related family protein|Allergen V5/Tpx-1 related family protein	4.83581	0.00203245	0.0147151	103.705	3.63616
Os10g0432725	Similar to cDNA, clone: J075155G16, full insert sequence	4.81548	0.00109192	0.00891759	5.6166	0
Os09g0511900	Similar to Beta-glucosidase 32	4.79692	1.1332e-11	6.65294e-10	60.2482	2.15945
Os01g0794400	Thioredoxin domain 2 containing protein	4.75728	8.73395e-17	1.11616e-14	68.4272	2.51696
Os01g0691200	Hypothetical protein	4.71857	0.00118612	0.00952087	5.24647	0
Os10g0155900	Similar to Protein kinase domain containing protein	4.69158	0.00253886	0.0175183	10.0134	0.373065
Os10g0388600	Hypothetical conserved gene	4.65503	5.17651e-05	0.000697205	18.2205	0.730584
Os05g0432200	Similar to Gibberellin-regulated protein 2 precursor	4.61707	0.00423066	0.0263214	9.5372	0.353329
Os07g0113600	Hypothetical conserved gene	4.60295	0.00108544	0.00888355	9.4278	0.373065
Os10g0381601	Conserved hypothetical protein	4.5012	0.000143499	0.00166713	16.3413	0.726394
Os08g0178400	Non-protein coding transcript	4.49502	2.46626e-06	5.10263e-05	24.4165	1.0881
Os11g0262600	Conserved hypothetical protein	4.43866	1.44364e-15	1.5434e-13	94.3773	4.40622
Os04g0184450	Conserved hypothetical protein	4.42179	5.25099e-05	0.000704818	15.5286	0.715037
Os01g0200200	Protein of unknown function DUF1677, plant domain containing protein	4.17167	0.00294821	0.0197477	6.99388	0.373065
Os04g0206401	Hypothetical gene	4.1683	0.000979563	0.00819813	6.93357	0.357518
Os10g0159033	Conserved hypothetical protein	4.16142	2.98105e-35	1.82016e-32	161.618	8.95825
Os02g0492000	Ankyrin repeat containing protein	4.10999	0.00440089	0.0271789	6.72233	0.353329
Os05g0489500	Similar to H0322F07.8 protein	4.09575	6.00845e-29	2.42777e-26	117.297	6.8568
Os07g0286000	Hypothetical conserved gene	4.04101	9.69295e-07	2.19839e-05	23.8058	1.46117
Os05g0415400	Similar to OsNAC6 protein	4.01866	0.00218376	0.0155644	6.28069	0.353329
Os10g0432650	Hypothetical genes	3.95887	0.00231284	0.0162734	11.2084	0.715037
Os08g0541700	Conserved hypothetical protein	3.95046	0.00381154	0.0242365	11.1996	0.730584
Os02g0693700	Hypothetical conserved gene	3.93541	2.80402e-08	9.31599e-07	27.6015	1.8145
Os02g0157000	Leucine-rich repeat domain containing protein	3.92882	5.27896e-05	0.00070788	16.5291	1.0881
Os07g0453132	Conserved hypothetical protein	3.92088	3.15423e-10	1.51249e-08	49.2122	3.27147
Os03g0342400	Similar to H0307D04.14 protein	3.86494	0.000797881	0.00689389	10.5424	0.726394
Os02g0517564	Similar to Ribose-phosphate pyrophosphokinase 1	3.81608	0.000216375	0.00232413	15.2846	1.10365
Os08g0265000	Hypothetical gene	3.80484	2.98261e-27	1.02438e-24	176.991	12.6949
Os04g0394766	Non-protein coding transcript	3.71534	0.000530603	0.00492196	14.2877	1.08391
Os04g0197350	Hypothetical conserved gene	3.71488	2.98879e-65	1.0265e-61	369.571	27.9868
Os07g0162450	Protein of unknown function DUF3778 domain containing protein	3.68964	9.63649e-37	6.78903e-34	330.01	25.5493
Os08g0193600	Hypothetical conserved gene	3.67601	0.000371368	0.00366198	13.8583	1.10365
Os08g0474000	Similar to AP2 domain containing protein RAP2.6 (Fragment)	3.61593	0.00384425	0.0244275	17.7093	1.43724
Os07g0113300	Hypothetical conserved gene	3.6147	1.12883e-14	1.07321e-12	61.8133	5.02257
Os02g0764700	Similar to Ethylene-responsive transcription factor 4 (Ethylene-responsive element binding factor 4) (Related to APETALA-2 protein 5) (EREBP-4) (AtERF4)	3.61195	0.00258991	0.0177901	8.84411	0.710847
Os07g0457200	Hypothetical protein	3.61127	2.05654e-21	4.28072e-19	105.913	8.62764
Os12g0575300	Conserved hypothetical protein|Conserved hypothetical protein	3.60467	2.90962e-14	2.56233e-12	57.165	4.7129
Os07g0579100	Conserved hypothetical protein	3.58579	8.12055e-05	0.00102678	17.3297	1.42169
Os01g0974600	Similar to Histone H2A	3.56902	0.000581009	0.00531015	12.8221	1.08391
Os05g0319875	Hypothetical protein	3.55646	1.17067e-07	3.36106e-06	29.7374	2.57617
Os08g0211750	Conserved hypothetical protein	3.53574	8.39262e-05	0.00105826	16.689	1.43007
Os03g0795600	Uncharacterised protein family UPF0005 domain containing protein	3.50956	3.10801e-09	1.23941e-07	32.8209	2.85596
Os08g0537900	Similar to predicted protein	3.49012	0	0	9840.44	875.934
Os11g0623800	Similar to NB-ARC domain containing protein	3.46626	2.65629e-11	1.47484e-09	507.34	45.865
Os08g0217050	Similar to H0124E07.9 protein	3.42582	0.00108571	0.00888355	11.7197	1.09946
Os01g0607100	Bifunctional inhibitor/plant lipid transfer protein/seed storage domain containing protein	3.36818	0.00101148	0.00841905	11.2177	1.09946
Os04g0498900	Similar to N-acetyltransferase ESCO1	3.28292	2.50321e-11	1.39793e-09	56.3562	5.79682
Os12g0576100	Conserved hypothetical protein|Conserved hypothetical protein	3.26116	4.42664e-113	3.04066e-109	1191.61	124.069
Os09g0246300	Hypothetical protein	3.2469	1.90085e-14	1.74093e-12	612.328	64.4787
Os11g0608700	Similar to Jacalin-like lectin domain containing protein	3.22534	0.00313745	0.0207222	13.4703	1.44143
Os01g0268000	Hypothetical protein	3.21865	0.000136422	0.00159844	16.8475	1.81869
Os04g0676800	Conserved hypothetical protein	3.21651	1.2662e-20	2.45002e-18	107.557	11.5458
Os08g0358050	Non-protein coding transcript	3.19455	7.24388e-15	7.03296e-13	62.7793	6.82152
Os11g0180800	Conserved hypothetical protein	3.17458	5.24046e-23	1.23066e-20	100.968	11.1769
Os11g0239900	Hypothetical protein	3.15517	3.13451e-09	1.24817e-07	45.0248	5.03393
Os03g0404500	Hypothetical gene	3.14877	1.50113e-09	6.31625e-08	54.5465	6.15731
Os11g0518300	Hypothetical protein	3.13515	1.62094e-06	3.51237e-05	28.6881	3.27566
Os08g0507701	Hypothetical protein	3.12775	9.52393e-31	4.43524e-28	195.565	22.3568
Os08g0277300	Similar to Flavonol 4-sulfotransferase	3.09935	0.000276461	0.00286427	12.453	1.43007
Os03g0371000	Similar to Cytochrome P450 family protein, expressed	3.09832	6.90034e-06	0.000125062	24.7718	2.87448
Os05g0487100	Hypothetical conserved gene	3.0977	0.000921991	0.00779705	24.6205	2.85475
Os11g0439100	Similar to OSIGBa0135A16.7 protein	3.07932	0.00873439	0.0466023	9.10909	1.06418
Os01g0944100	Conserved hypothetical protein	3.06951	8.2413e-119	7.54793e-115	5531.92	658.794
Os02g0614800	Hypothetical protein	3.06446	7.70224e-05	0.000981571	15.1561	1.8145
Os12g0540100	Conserved hypothetical protein	3.04381	3.57277e-05	0.000511012	20.8578	2.5098
Os12g0540000	Domain of unknown function DUF1618 domain containing protein	3.00905	0.00364695	0.0233847	8.71229	1.0881
Os11g0303600	Similar to Herbicide safener binding protein	2.99334	2.62964e-05	0.000396118	17.3026	2.15647
Os12g0562166	Similar to H0315A08.1 protein	2.95622	0.00171954	0.0128707	8.41832	1.0881
Os07g0203500	Conserved hypothetical protein	2.95175	0.00204973	0.0148245	11.1841	1.45279
Os10g0395400	Thioredoxin fold domain containing protein	2.94138	1.01886e-06	2.30405e-05	27.7385	3.6559
Os10g0340100	Conserved hypothetical protein	2.90794	1.36582e-29	5.95671e-27	183.979	24.4463
Os11g0212900	Serine/threonine protein kinase-related domain containing protein	2.9062	1.33484e-06	2.92939e-05	19.0435	2.5098
Os05g0569900	B-block binding subunit of TFIIIC domain containing protein	2.86398	0.000174271	0.0019544	21.0008	2.85056
Os07g0205900	Armadillo-type fold domain containing protein	2.85407	2.42918e-09	9.84426e-08	46.9544	6.47657
Os04g0301500	Helix-loop-helix DNA-binding domain containing protein	2.84545	8.23721e-07	1.91801e-05	25.9855	3.61345
Os06g0470350	Hypothetical gene	2.8324	1.83499e-56	4.20151e-53	652.064	91.6567
Os03g0661800	PDZ/DHR/GLGF domain containing protein	2.81742	8.07635e-27	2.61066e-24	139.855	19.7579
Os07g0109700	Conserved hypothetical protein	2.80486	3.32052e-23	8.00304e-21	134.031	19.2857
Os06g0681100	Hypothetical conserved gene	2.77565	6.48696e-08	1.99146e-06	32.1568	4.71709
Os02g0649900	Metal-nicotianamine (NA) transporter, Fe and Mn transport to the endosper	2.7714	0.000186242	0.00206381	14.8579	2.17201
Os03g0643800	Similar to hydroquinone glucosyltransferase	2.74155	0.00125013	0.00994457	19.5375	2.96479
Os11g0548600	Similar to LysM domain containing protein	2.73791	4.21619e-10	1.96014e-08	38.4758	5.72923
Os12g0624700	Protein of unknown function DUF1677, Oryza sativa domain containing protein	2.70071	0.00829111	0.0448792	13.9298	2.11997
Os04g0210700	Similar to OSIGBa0114M03.3 protein	2.6838	1.27502e-16	1.55699e-14	108.78	16.8398
Os07g0580766	Protein of unknown function DUF2921 domain containing protein	2.68143	2.16803e-07	5.839e-06	34.8735	5.50987
Os09g0282701	Similar to cDNA clone:001-102-C05, full insert sequence	2.67885	0.000242314	0.00256268	16.1946	2.51399
Os02g0113400	Protein of unknown function DUF544 family protein	2.64961	0.00768918	0.0423382	9.02868	1.43724
Os06g0142350	Similar to Early nodulin	2.64283	4.0627e-10	1.89519e-08	49.4048	7.87434
Os04g0347400	Transcriptional factor B3 domain containing protein	2.63198	1.2252e-16	1.50284e-14	98.2262	15.8222
Os07g0553000	Similar to Mixed-linked glucan synthase 2	2.63009	3.97162e-07	9.96568e-06	37.9141	6.16271
Os02g0208675	Hypothetical protein	2.62983	0.00311589	0.0206245	13.4311	2.16364
Os11g0213000	Similar to Protein kinase domain containing protein, expressed	2.62684	1.5095e-102	8.29503e-99	891.847	144.366
Os04g0206600	UDP-glucuronosyl/UDP-glucosyltransferase family protein	2.62043	1.42825e-08	5.04405e-07	37.8599	6.11905
Os01g0313300	Similar to EREBP-3 protein (Fragment)	2.61486	4.28219e-57	1.06961e-53	436.163	71.3882
Os01g0583300	Zinc finger, C2H2, LYAR-type domain containing protein	2.58825	1.26045e-10	6.38968e-09	62.7849	10.4098
Os08g0315200	Retrotransposon gag protein family protein	2.58169	6.87265e-12	4.23392e-10	58.3825	9.70559
Os01g0597600	Amino acid transporter, transmembrane domain containing protein	2.57682	0.00210839	0.0151333	51.9572	8.71915
Os01g0524251	Conserved hypothetical protein	2.53402	8.53458e-42	9.01908e-39	321.515	55.4229
Os08g0507702	Cytochrome P450 family protein	2.51786	4.87582e-20	8.69922e-18	169.371	29.5143
Os01g0648700	Bromodomain containing protein	2.51562	1.06351e-08	3.87033e-07	43.4349	7.62565
Os10g0469100	Hypothetical protein	2.51217	1.17692e-05	0.000198387	26.7795	4.66626
Os05g0450300	Conserved hypothetical protein	2.47477	0.000663216	0.00592218	15.9936	2.87029
Os02g0192001	Conserved hypothetical protein	2.4703	4.721e-06	8.95816e-05	24.1031	4.30456
Os01g0243800	Hypothetical conserved gene	2.46475	8.50895e-22	1.84088e-19	199.247	36.0178
Os09g0120033	Hypothetical protein	2.44494	2.23869e-55	4.73156e-52	348.247	63.8378
Os11g0574725	Hypothetical conserved gene	2.44232	0.000401917	0.00390735	15.7642	2.93369
Os07g0552800	Cellulose synthase family protein	2.42813	1.72519e-24	4.9896e-22	159.258	29.6609
Os02g0120200	Similar to Phospholipase D nu-2 (Fragment)	2.41977	3.67611e-16	4.2618e-14	117.915	22.0262
Os02g0564600	Late embryogenesis abundant protein 3 family protein	2.40154	2.20867e-11	1.24611e-09	68.644	13.0267
Os02g0216400	Conserved hypothetical protein	2.39962	0.00222419	0.0157871	13.3708	2.5367
Os11g0574500	Similar to F-box domain containing protein, expressed	2.38032	2.79283e-08	9.29005e-07	39.5433	7.63822
Os05g0153300	Lipase, class 3 domain containing protein	2.37194	8.24877e-24	2.13814e-21	575.032	111.069
Os11g0517200	Hypothetical conserved gene	2.3253	4.44794e-16	5.09215e-14	108.872	21.8278
Os06g0241100	Protein kinase, core domain containing protein	2.31742	3.14927e-06	6.34872e-05	30.6758	6.14596
Os11g0203400	Hypothetical conserved gene	2.3172	0.000104071	0.00126636	28.9452	5.859
Os04g0480200	Transporter, high affinity nitrate, Nar2 domain containing protein	2.31667	3.389e-08	1.09936e-06	44.8168	8.92716
Os03g0432100	Similar to Pyruvate, phosphate dikinase 2	2.29179	6.5313e-68	2.56363e-64	4993.35	1019.73
Os03g0265900	Conserved hypothetical protein	2.29148	1.92811e-07	5.26846e-06	35.3283	7.21013
Os03g0133100	Conserved hypothetical protein	2.28483	4.51692e-10	2.08583e-08	63.3411	12.9477
Os08g0491400	Interferon-related developmental regulator domain containing protein	2.26558	1.45754e-12	9.91271e-11	109.377	22.7071
Os07g0543600	Six-bladed beta-propeller, TolB-like domain containing protein	2.24534	0.0048783	0.0294585	17.1952	3.64035
Os02g0464550	Hypothetical protein	2.23473	2.19689e-39	1.94715e-36	447.867	94.9095
Os12g0102300	Similar to WRKY transcription factor 57	2.22876	0.00035562	0.00353894	20.3404	4.34701
Os05g0467600	Conserved hypothetical protein	2.22324	3.21789e-16	3.74639e-14	116.525	24.9826
Os05g0142500	Hypothetical conserved gene	2.21846	0.00038921	0.0038111	15.136	3.22064
Os07g0656200	Similar to Beta-glucosidase 26	2.21786	3.1411e-41	3.19647e-38	293.769	63.0684
Os06g0116933	Conserved hypothetical protein	2.2119	7.16838e-17	9.2905e-15	276.155	59.5441
Os04g0439200	T-complex 11 family protein	2.20844	9.14215e-06	0.000159892	40.1751	8.69942
Os11g0578700	Similar to F-box domain containing protein, expressed	2.19764	0.00185025	0.013633	16.5647	3.59371
Os12g0495525	Conserved hypothetical protein	2.19557	1.27705e-17	1.86639e-15	155.871	34.1197
Os06g0154400	Domain of unknown function DUF676, lipase-like domain containing protein	2.18756	3.97707e-101	1.82123e-97	2844.84	624.509
Os08g0336200	Hypothetical gene	2.17661	7.8227e-13	5.56831e-11	109.198	24.0469
Os07g0214900	Similar to Chalcone synthase C2 (EC 2.3.1.74) (Naringenin-chalcone synthase C2)	2.15259	1.69713e-09	7.1083e-08	78.643	17.6947
Os10g0144000	Conserved hypothetical protein	2.1491	1.09952e-08	3.9803e-07	97.7739	22.1039
Os09g0246500	Conserved hypothetical protein	2.1256	1.9005e-33	9.85249e-31	574.721	131.776
Os10g0208500	Hypothetical protein	2.11737	3.9905e-42	4.38571e-39	2642.22	608.699
Os06g0621600	Hypothetical protein	2.11244	2.03522e-05	0.000319176	25.0975	5.79682
Os03g0561400	Conserved hypothetical protein	2.1085	4.6106e-20	8.27979e-18	2239.25	519.115
Os08g0514300	Similar to H0425E08.13 protein	2.09385	1.64054e-25	5.00837e-23	578.887	135.348
Os02g0527950	Hypothetical conserved gene	2.09332	0.00368913	0.0236166	12.3679	2.88705
Os11g0566800	Similar to Bibenzyl synthase (EC 2.3.1.-)	2.08956	1.2797e-07	3.6286e-06	55.3055	12.9902
Os10g0123900	Similar to CAF1 family ribonuclease containing protein	2.08899	0.0084028	0.0453608	18.529	4.3512
Os01g0661750	Hypothetical conserved gene	2.0835	1.7386e-48	2.98561e-45	1029.83	242.623
Os08g0181750	Conserved hypothetical protein	2.07893	8.82142e-07	2.02657e-05	33.5902	7.98019
Os06g0491566	Conserved hypothetical protein	2.06536	1.04218e-12	7.26774e-11	437.912	104.566
Os07g0684000	Ricin B-related lectin domain containing protein	2.06473	5.01515e-09	1.92184e-07	114.707	27.4117
Os08g0425500	Endonuclease/exonuclease/phosphatase domain containing protein	2.06282	1.03166e-35	6.59204e-33	277.702	66.5067
Os03g0210350	Hypothetical gene	2.05834	0.00306429	0.0203467	12.0651	2.85177
Os04g0688500	Peroxidase (EC 1.11.1.7)	2.05763	4.10326e-06	7.9125e-05	43.5512	10.4308
Os10g0134500	NB-ARC domain containing protein	2.05661	0.000340651	0.0034172	18.1167	4.31712
Os06g0501900	Cytochrome P450 family protein	2.03515	1.74479e-16	2.11189e-14	104.698	25.5308
Os07g0538000	Similar to hydrolase, hydrolyzing O-glycosyl compounds	2.03294	5.04644e-12	3.15845e-10	776.389	189.813
Os08g0240000	Similar to STF-1 (Fragment)	2.02192	3.87574e-05	0.000547787	45.6431	11.2403
Os06g0662550	Conserved hypothetical protein	2.0153	4.74767e-47	7.67334e-44	3881.36	959.803
Os07g0137600	Conserved hypothetical protein	2.00379	3.54829e-06	7.01387e-05	42.3123	10.6185
Os02g0586000	Quinonprotein alcohol dehydrogenase-like domain containing protein	1.99746	0.00157845	0.0120137	21.7878	5.45066
Os02g0484200	Transferase family protein	1.9969	0.00141913	0.0110272	11.4332	2.85056
Os02g0194600	Protein kinase, catalytic domain domain containing protein	1.99293	1.43305e-09	6.0576e-08	63.2458	15.9209
Os05g0157500	Conserved hypothetical protein	1.99005	7.73304e-09	2.87514e-07	60.4146	15.2441
Os05g0324000	Conserved hypothetical protein	1.9861	1.31784e-07	3.72521e-06	50.2044	12.7057
Os09g0562750	Protein of unknown function DUF594 domain containing protein	1.98446	0.00704784	0.0395439	12.853	3.26728
Os04g0476600	C2 calcium-dependent membrane targeting domain containing protein	1.98282	6.0531e-19	9.8997e-17	117.201	29.6722
Os11g0423200	Similar to HAT family dimerisation domain containing protein	1.96849	3.79168e-10	1.78086e-08	73.4564	18.7709
Os04g0631100	Similar to H0105C05.5 protein	1.93942	7.16745e-28	2.62577e-25	495.874	129.244
Os03g0655100	Similar to Cupin, RmlC-type	1.9389	2.01558e-05	0.000316457	41.6407	10.8971
Os03g0234000	Non-symbiotic hemoglobin 3 (rHb3	1.93025	3.58892e-09	1.42242e-07	109.901	28.8758
Os07g0620700	Conserved hypothetical protein	1.92874	4.0951e-27	1.37216e-24	464.909	122.017
Os01g0859100	Similar to WIP1 protein (Fragment)	1.91722	2.73547e-08	9.12132e-07	38.2491	10.1379
Os07g0674800	Similar to AP2 domain transcription factor EREBP	1.90638	2.26388e-07	6.0626e-06	43.3779	11.5004
Os11g0564800	Hypothetical protein	1.90522	2.34905e-07	6.26627e-06	50.2241	13.4577
Os03g0798101	Similar to Aldehyde oxidase	1.9017	0.00122803	0.00979142	21.7555	5.87874
Os08g0473900	Alpha-amylase isozyme 3D precursor (EC 3.2.1.1) (1,4-alpha-D-glucan glucanohydrolase)	1.89818	3.07515e-08	1.00707e-06	66.1653	17.7737
Os02g0702300	Conserved hypothetical protein	1.88159	0.000209118	0.00226299	33.3028	9.04437
Os10g0372300	Conserved hypothetical protein	1.88092	0.0017736	0.0131849	18.5837	5.02257
Os02g0149600	Zinc finger, C2H2-like domain containing protein	1.866	0.00626361	0.0360795	11.8281	3.26431
Os03g0724600	Conserved hypothetical protein	1.85596	8.50125e-12	5.13364e-10	88.9541	24.4313
Os10g0567900	Similar to F-box protein interaction domain containing protein, expressed	1.85558	1.77404e-05	0.000282899	206.286	56.9517
Os09g0123500	Tetratricopeptide-like helical domain containing protein	1.84982	1.71488e-10	8.50508e-09	74.3157	20.6649
Os06g0217300	Similar to Transcription factor MADS55	1.83702	7.03666e-09	2.63405e-07	74.8354	20.9082
Os01g0498802	Non-protein coding transcript	1.83512	7.7985e-12	4.76159e-10	1550.97	434.555
Os05g0170200	Similar to Universal stress protein	1.81536	3.20275e-05	0.000468327	34.48	9.83714
Os08g0290200	Protein of unknown function DUF313 domain containing protein	1.81345	0.00132598	0.0104362	24.1736	6.89628
Os03g0860100	Similar to Ethylene-responsive transcription factor 2 (Ethylene-responsive element binding factor 2) (EREBP-2) (AtERF2)	1.81322	4.69194e-05	0.000643772	39.482	11.2433
Os08g0540400	Similar to Calcium-dependent protein kinase	1.8131	9.84736e-08	2.8753e-06	53.3263	15.1634
Os04g0563900	Similar to H0409D10.5 protein	1.81284	0.000704888	0.0062175	29.2074	8.34906
Os10g0497700	Similar to Phytochelatin synthetase	1.81174	9.04462e-05	0.00112652	22.852	6.48374
Os10g0344900	Multi antimicrobial extrusion protein MatE family protein	1.81157	5.54802e-10	2.51547e-08	87.9311	25.0963
Os07g0136800	Homeodomain-like containing protein	1.81052	1.72294e-21	3.64149e-19	240.647	68.5949
Os01g0873100	Similar to Amidophosphoribosyltransferase, chloroplast precursor (EC 2.4.2.14) (Glutamine phosphoribosylpyrophosphate amidotransferase) (ATASE) (GPAT)	1.81052	0.00716676	0.0400313	12.6128	3.55843
Os02g0655500	Protein of unknown function DUF862, eukaryotic domain containing protein	1.81028	0.000962171	0.00808212	16.509	4.72128
Os02g0618400	R2R3-type MYB transcription factor, Adaptive growth regulatio	1.80126	1.54493e-05	0.000250434	25.0288	7.16349
Os03g0849500	Similar to BPH14-1	1.79765	0.000235036	0.00249627	26.3224	7.53535
Os05g0496100	Translation initiation factor eIF3 subunit domain containing protein	1.79088	0.00242806	0.0169237	18.736	5.36873
Os01g0730400	Conserved hypothetical protein	1.77951	0.00913666	0.0482396	22.1948	6.42751
Os06g0559400	Conserved hypothetical protein	1.76963	1.0946e-06	2.44514e-05	51.6756	15.097
Os03g0277300	Heat shock protein 70	1.7638	3.20007e-27	1.0855e-24	1258.87	370.681
Os01g0862800	NAC (NAM ATAF1/2 CUC2) transcription factor, Early and transient regulator of abiotic stress response	1.76263	0.000223427	0.00239053	25.8706	7.60712
Os11g0208651	Hypothetical protein	1.76206	4.87459e-09	1.87321e-07	62.6237	18.46
Os08g0388900	Similar to para-hydroxybenzoate--polyprenyltransferase	1.76091	3.93508e-05	0.000555032	53.8409	15.8246
Os03g0373500	Hypothetical protein	1.75671	9.63191e-37	6.78903e-34	487.381	143.977
Os05g0589700	Similar to cDNA, clone: J090072P03, full insert sequence	1.75155	7.56237e-27	2.47362e-24	328.551	97.4642
Os03g0855700	Nucleic acid-binding, OB-fold domain containing protein	1.74948	1.26617e-23	3.22122e-21	254.567	75.6328
Os01g0269500	Conserved hypothetical protein	1.74807	8.44523e-09	3.12303e-07	63.0284	18.7374
Os11g0604900	Similar to NB-ARC domain containing protein	1.74474	2.94402e-12	1.89882e-10	133.496	39.7951
Os02g0538550	Conserved hypothetical protein	1.74299	0.000307102	0.00311593	24.1558	7.20715
Os10g0329400	Conserved hypothetical protein	1.73354	1.00504e-35	6.5749e-33	3314.73	996.501
Os11g0513700	Protein kinase-like domain containing protein	1.73304	2.77279e-16	3.25578e-14	206.508	62.1035
Os04g0204100	Similar to H0825G02.3 protein	1.73021	4.77266e-06	9.04369e-05	32.3494	9.65774
Os03g0245800	Similar to Heat shock protein 26	1.72872	3.64716e-13	2.77589e-11	155.368	46.8312
Os04g0283800	Octicosapeptide/Phox/Bem1p domain containing protein	1.72322	0.000884303	0.00752699	33.3472	10.0804
Os06g0258500	Myb transcription factor domain containing protein	1.72006	0.0034027	0.0220885	15.4659	4.67045
Os02g0483500	Transferase family protein	1.71735	0.000303534	0.00308771	30.9104	9.46528
Os02g0731900	Similar to 3-ketoacyl-CoA synthase	1.71479	0.000616523	0.00556651	26.0023	7.94788
Os07g0629500	Similar to cDNA clone:002-114-B06, full insert sequence	1.71405	2.93023e-36	1.96368e-33	2388.62	727.734
Os06g0142400	Early nodulin	1.70876	0.00879097	0.0468465	18.9093	5.79263
Os02g0699850	Hypothetical gene	1.70304	0.00661281	0.0376255	12.8778	3.95002
Os05g0594001	Non-protein coding transcript	1.70158	0.00666802	0.0378065	12.9315	3.99787
Os03g0678800	Glycosyl transferase, family 8 protein	1.6992	7.83402e-06	0.000139499	36.3803	11.2403
Os07g0635150	Hypothetical gene	1.69349	2.2648e-05	0.000349986	53.3524	16.4188
Os05g0428600	Similar to HSP70 precursor	1.69242	0.000501982	0.00469131	44.2486	13.6586
Os01g0966900	Similar to Sorbitol transporter	1.69093	0.00186438	0.0137188	19.8156	6.17826
Os07g0620600	Conserved hypothetical protein	1.68418	2.67678e-05	0.000401405	33.6594	10.4619
Os12g0130500	Similar to D-mannose binding lectin family protein	1.68101	3.96395e-24	1.05741e-21	241.151	75.2934
Os03g0148000	Protein of unknown function DUF677 family protein	1.6772	1.65678e-06	3.57312e-05	57.768	18.0744
Os07g0196300	Cyclin-like F-box domain containing protein	1.66751	2.22774e-37	1.70026e-34	363.763	114.413
Os01g0740700	Hypothetical protein	1.66071	2.92082e-18	4.45846e-16	341.587	107.76
Os01g0386500	Conserved hypothetical protein	1.65512	4.72575e-12	2.96449e-10	826.063	262.148
Os10g0340301	Conserved hypothetical protein	1.65419	3.95982e-34	2.21684e-31	4075.45	1294.52
Os05g0186300	Similar to NADP-malic enzyme	1.65085	3.01839e-44	3.9492e-41	930.601	296.354
Os01g0388101	Similar to Cytochrome P450 monooxygenase	1.65001	0.0039377	0.0249004	20.4474	6.50645
Os01g0786800	Protein of unknown function DUF81 domain containing protein	1.64611	1.83882e-12	1.22332e-10	106.25	34.0138
Os03g0732000	Similar to 4-hydroxy-3-methylbut-2-enyl diphosphate reductase	1.64512	8.57565e-13	6.0728e-11	186.397	59.4943
Os01g0603200	Conserved hypothetical protein	1.64174	0.00129221	0.010226	28.2933	9.06289
Os05g0181700	Conserved hypothetical protein	1.63954	6.27108e-27	2.07595e-24	400.567	128.651
Os06g0483200	Similar to cycloartenol synthase	1.63953	1.1396e-20	2.22068e-18	185.655	59.5811
Os02g0605900	Similar to Chitinase (EC 3.2.1.14) A	1.63661	1.21269e-15	1.3118e-13	174.083	55.9952
Os07g0137200	Conserved hypothetical protein	1.63402	8.81907e-07	2.02657e-05	61.9198	20.0049
Os07g0296000	Conserved hypothetical protein	1.6337	1.0912e-54	2.14156e-51	3298.28	1062.48
Os10g0157400	Serine/threonine protein kinase domain containing protein	1.62976	8.66029e-11	4.47275e-09	169.951	54.8963
Os06g0552900	Similar to SP3D	1.62707	0.00201695	0.0146298	20.0997	6.47238
Os12g0440300	Conserved hypothetical protein	1.62228	9.07387e-24	2.33003e-21	1232.84	400.155
Os12g0455100	Hypothetical protein	1.61483	0.000194292	0.00213621	43.2938	14.2009
Os02g0583900	Non-protein coding transcript	1.61273	2.20923e-07	5.93632e-06	72.9732	23.8658
Os09g0499400	Domain of unknown function DUF2828 domain containing protein	1.61068	0.000205315	0.00222911	34.0977	11.1769
Os10g0139600	F-box domain, Skp2-like domain containing protein	1.60955	2.78229e-05	0.000414792	35.2637	11.6008
Os04g0470801	Hypothetical protein	1.60735	0.00667521	0.0378317	21.8952	7.17606
Os06g0240050	BURP domain-containing protein 9	1.60103	0.00381098	0.0242365	23.0323	7.61848
Os03g0807700	Protein of unknown function DUF642 domain containing protein	1.59166	3.50181e-06	6.93197e-05	57.596	19.1117
Os08g0494300	Copine domain containing protein	1.59006	4.4737e-31	2.1193e-28	344.491	114.229
Os01g0824700	Cyclin-like F-box domain containing protein	1.58482	4.24559e-15	4.22652e-13	228.342	76.0298
Os11g0605100	NB-ARC domain containing protein	1.58339	2.46993e-35	1.54236e-32	1210.77	403.815
Os03g0638400	Similar to OSIGBa0153E02-OSIGBa0093I20.19 protein	1.58058	4.63205e-43	5.53348e-40	2282.17	762.573
Os02g0155300	Hypothetical protein	1.57987	0.00578496	0.0338187	14.0597	4.69736
Os10g0182300	Similar to predicted protein	1.57811	0.00341025	0.02212	46.4815	15.5496
Os11g0166201	Similar to BZIP transcription factor family protein, expressed	1.57776	0.00337974	0.0220104	21.5733	7.18025
Os03g0682666	Hypothetical gene	1.5773	3.22663e-06	6.48535e-05	53.7898	18.0194
Os07g0137000	Myb transcription factor domain containing protein	1.57683	3.60763e-17	4.90709e-15	303.867	101.8
Os03g0604566	Conserved hypothetical protein	1.57119	2.02376e-08	6.95061e-07	113.752	38.2496
Os04g0210250	Hypothetical gene	1.56412	1.07936e-10	5.52262e-09	1373.03	464.245
Os04g0150500	Hypothetical gene	1.56214	1.1915e-21	2.53781e-19	237.943	80.4409
Os05g0153200	Uncharacterised domain XH domain containing protein	1.55526	0.00851274	0.0458081	20.11	6.86099
Os12g0418600	Hypothetical conserved gene	1.55466	2.63148e-19	4.38197e-17	386.158	131.169
Os11g0303800	Hypothetical protein|Hypothetical protein|Hypothetical protein|Hypothetical protein|Hypothetical protein|Hypothetical protein	1.55145	1.99927e-30	9.1553e-28	1814.5	618.882
Os02g0609200	Similar to Atozi1 (Fragment)	1.54821	3.21015e-20	5.88014e-18	423.77	145.072
Os05g0472500	Hypothetical genes	1.54807	0.00248418	0.0172444	26.2934	8.94568
Os06g0496601	Hypothetical gene	1.53623	4.98833e-05	0.000676006	49.1319	16.8846
Os03g0735000	Similar to Glucose-1-phosphate adenylyltransferase large subunit 2 (EC 2.7.7.27) (ADP-glucose synthase) (ADP-glucose pyrophosphorylase) (AGPASE S) (Alpha-D-glucose-1-phosphate adenyl transferase) (BLPL) (Fragment)	1.53551	1.12615e-06	2.51357e-05	75.1622	25.9362
Os09g0441900	Unknown phosphatidylethanolamine-binding protein (PEBP) like domain protein, 426-amino-acid protein, homologous to the keratin-associated protein (KAP) 5-4 family, Panicle architecture, Panicle erectnes	1.52911	0.00021459	0.00230947	33.314	11.5093
Os07g0457300	Protein of unknown function DUF1446 family protein	1.52719	3.37196e-42	3.86034e-39	922.028	319.698
Os04g0204400	Hypothetical protein	1.52685	1.23146e-07	3.50629e-06	98.6534	34.1937
Os02g0753850	Non-protein coding transcript	1.52451	7.54465e-10	3.37617e-08	106.031	36.7472
Os01g0369200	Component of cullin-RING E3 ubiquitin ligase (CRL) complex, Salt/drought stress response, Cold stress respons	1.52398	0.00040292	0.00391327	33.1868	11.5398
Os02g0215900	Protein kinase, catalytic domain domain containing protein	1.52262	1.04535e-15	1.13977e-13	140.136	48.6535
Os01g0640100	Conserved hypothetical protein	1.5212	3.91725e-07	9.8653e-06	80.6302	28.0621
Os06g0268500	Similar to OSIGBa0139J17.1 protein	1.51739	1.54655e-12	1.04405e-10	296.135	103.434
Os04g0200000	Hypothetical protein	1.51714	1.39096e-07	3.90379e-06	111.321	38.8229
Os07g0635300	Similar to Cytochrome P450	1.51336	4.49601e-20	8.12713e-18	357.192	124.901
Os01g0286100	Phytochrome-interacting factor-like protein, Basic helix-loop-helix factor, Repression of seedling growth in the dar	1.50906	1.28583e-09	5.52887e-08	82.207	28.9081
Os08g0307601	Similar to cDNA clone:002-114-B06, full insert sequence	1.50521	3.60282e-34	2.15198e-31	3983.37	1402.89
Os11g0518600	Conserved hypothetical protein	1.50207	9.17163e-07	2.08955e-05	72.789	25.7013
Os02g0733500	EF-Hand type domain containing protein	1.50122	7.93542e-07	1.85877e-05	61.4909	21.7416
Os04g0204200	Endonuclease/exonuclease/phosphatase domain containing protein	1.50094	3.53777e-08	1.14492e-06	71.7146	25.3443
Os07g0689600	Nicotianamine synthase 3 (EC 2.5.1.43) (S-adenosyl-L-methionine:S- adenosyl-L-methionine:S-adenosyl-methionine 3-amino-3- carboxypropyltransferase 3	1.49898	5.28575e-40	5.18683e-37	2104.24	744.72
Os03g0176100	Similar to predicted protein	1.49651	3.36085e-05	0.000485503	53.1646	18.8546
Os11g0201175	Similar to H0315A08.1 protein	1.4933	0.00931304	0.0489826	19.4468	6.9202
Os03g0163000	Hypothetical conserved gene	1.48578	1.17411e-17	1.72512e-15	202.079	72.2412
Os02g0332450	Hypothetical conserved gene	1.48125	5.24795e-28	1.94855e-25	1207.75	432.206
Os01g0278100	Conserved hypothetical protein	1.47395	0.00326532	0.0214226	22.0831	7.95207
Os02g0616600	Hypothetical protein	1.47264	9.92071e-12	5.90345e-10	238.326	85.7056
Os02g0802500	Similar to H(+)-translocating (Pyrophosphate-ENERGIZED) inorganic pyrophosphatase beta-1 polypeptide (EC 3.6.1.1) (Fragment)	1.4721	4.03413e-34	2.21684e-31	592.676	213.554
Os06g0168700	Similar to Prolin rich protein	1.47098	3.66826e-05	0.000522765	41.2383	14.9004
Os02g0628900	Conserved hypothetical protein	1.46868	8.48842e-06	0.000149601	61.9099	22.3652
Os01g0873200	Similar to Amidophosphoribosyltransferase, chloroplast precursor (EC 2.4.2.14) (Glutamine phosphoribosylpyrophosphate amidotransferase) (ATASE) (GPAT) (Fragment)	1.46528	9.9349e-10	4.33977e-08	107.677	39.0382
Os11g0477400	Hypothetical conserved gene	1.46367	2.66735e-07	7.01992e-06	50.9578	18.5192
Os10g0580600	Protein of unknown function DUF1997 domain containing protein	1.45623	0.00328078	0.0215035	22.7248	8.25876
Os11g0601950	Similar to cDNA clone:002-114-B06, full insert sequence	1.453	2.96598e-27	1.02438e-24	3033.38	1107.56
Os07g0291400	Conserved hypothetical protein	1.45131	1.38084e-09	5.88216e-08	231.924	84.6761
Os06g0338700	Similar to Primary amine oxidase	1.44784	4.12697e-07	1.0299e-05	210.85	77.3122
Os01g0548600	Protein kinase, catalytic domain domain containing protein	1.44649	2.49178e-11	1.39438e-09	152.709	56.0191
Os09g0479400	Phenylalanyl-tRNA synthetase, class IIc family protein	1.44516	7.3101e-05	0.000936812	35.3801	12.9746
Os03g0170900	Sucrose transporter	1.4277	2.3385e-18	3.6097e-16	464.007	172.384
Os01g0606900	Heat shock protein DnaJ, N-terminal domain containing protein	1.42202	0.00335567	0.0218795	28.262	10.5731
Os02g0194400	Similar to Receptor-like kinase (Fragment)	1.41792	0.000789684	0.00683812	28.8686	10.8278
Os07g0116800	Hypothetical conserved gene	1.41603	1.977e-14	1.79867e-12	213.796	80.1641
Os07g0110000	Conserved hypothetical protein	1.4103	1.6764e-39	1.53536e-36	1253.14	471.449
Os09g0550500	S-locus glycoprotein domain containing protein	1.40735	0.00312237	0.0206534	25.8271	9.74386
Os09g0506000	Nucleotide pyrophosphatase/phosphodiesteras	1.40722	3.25371e-07	8.35505e-06	68.7768	26.0247
Os05g0132700	Similar to R2R3 Myb-like protein	1.40587	2.53275e-07	6.69777e-06	64.2318	24.1007
Os01g0933500	Similar to FLP1	1.40512	2.67507e-14	2.37865e-12	389.422	146.91
Os03g0745600	Uncharacterised protein family UPF0005 domain containing protein	1.40249	3.87561e-06	7.56831e-05	67.6875	25.6241
Os03g0185400	Protein of unknown function DUF1677, Oryza sativa family protein	1.40046	7.43491e-06	0.000133605	67.5795	25.5601
Os12g0528801	Hypothetical gene	1.39855	2.04261e-08	7.0066e-07	201.557	76.2976
Os07g0195350	Similar to ESTs AU075609(C63344)	1.39698	2.95225e-10	1.42059e-08	239.854	90.8757
Os10g0134250	Hypothetical gene	1.39133	1.01522e-06	2.29772e-05	53.9526	20.5136
Os03g0120501	Non-protein coding transcript	1.3856	0.000292008	0.00299151	32.1315	12.21
Os04g0500600	Hypothetical protein	1.38326	1.02566e-06	2.30992e-05	50.8035	19.3861
Os01g0889900	Serine/threonine protein kinase-related domain containing protein	1.38275	2.80762e-07	7.32593e-06	48.127	18.4277
Os10g0372366	Hypothetical protein	1.38198	0.00234222	0.016438	38.3977	14.6976
Os08g0204632	Conserved hypothetical protein	1.37804	7.86922e-29	3.13354e-26	410.594	157.889
Os05g0296800	Similar to Retrotransposon Karma DNA, complete sequence	1.37742	3.62862e-11	1.98183e-09	245.811	94.5832
Os01g0723500	Transcriptional factor B3 family protein	1.37695	0.00895781	0.0474961	17.7274	6.81854
Os07g0136866	Similar to BRI1-KD interacting protein 133 (Fragment)	1.37671	2.19789e-06	4.59233e-05	61.9965	23.9352
Os06g0235800	Similar to predicted protein	1.37412	0.000209726	0.00226689	58.0871	22.431
Os01g0532300	Conserved hypothetical protein	1.37411	0.000519538	0.00483074	45.83	17.6158
Os04g0542302	Similar to TCP-domain protein	1.36926	0.00157116	0.0119681	19.5352	7.56346
Os10g0372800	Conserved hypothetical protein	1.36244	2.98114e-23	7.24865e-21	711.184	276.398
Os04g0443900	Similar to RuBisCO large subunit-binding protein subunit beta, chloroplastic	1.36198	4.34431e-07	1.07439e-05	108.631	42.3133
Os05g0596000	Peptidase A1 domain containing protein	1.35454	3.24784e-06	6.51846e-05	85.7271	33.5475
Os08g0551225	Hypothetical gene	1.35304	0.00070591	0.00622452	34.043	13.2544
Os01g0962100	Conserved hypothetical protein	1.35086	0.000128781	0.00151862	58.9944	23.1155
Os11g0513900	Conserved hypothetical protein	1.35062	2.35846e-07	6.27917e-06	1473.97	577.966
Os08g0508000	Cytochrome P450 family protein	1.34709	0.000536882	0.00496728	89.6013	35.1413
Os01g0339600	Proteasome assembly chaperone 3 domain containing protein	1.34624	0.000539807	0.00498882	36.7742	14.3808
Os05g0468800	Phosphatidylethanolamine-binding protein PEBP domain containing protein	1.34175	0.000843483	0.00722655	23.7362	9.35524
Os01g0868900	Peptidase S8, subtilisin-related domain containing protein	1.34136	0.00408378	0.0256061	32.0933	12.6465
Os08g0387050	Conserved hypothetical protein	1.34104	6.79149e-24	1.77717e-21	2068.55	816.183
Os07g0539200	Conserved hypothetical protein	1.34019	0.00158195	0.0120337	23.7656	9.41203
Os05g0151000	Similar to DNA-directed RNA polymerase	1.33815	6.49281e-10	2.92934e-08	127.601	50.3364
Os03g0267100	Hypothetical protein	1.33638	0.00148106	0.0114083	22.8435	9.0372
Os10g0318700	Hypothetical genes	1.33396	0.000304836	0.00309751	36.4835	14.492
Os05g0467700	Protein of unknown function DUF1618 domain containing protein	1.33343	0.00787512	0.0430601	48.6173	19.2401
Os07g0673400	Rossmann-like alpha/beta/alpha sandwich fold domain containing protein	1.33329	0.00477701	0.0290421	21.921	8.66711
Os11g0278300	Hypothetical conserved gene	1.33103	5.85831e-11	3.1014e-09	207.916	82.58
Os01g0794900	Hypothetical protein	1.32629	4.0253e-08	1.28454e-06	100.318	39.9648
Os02g0753900	Hypothetical conserved gene	1.3242	0.00096291	0.00808586	47.9587	19.1134
Os12g0184167	Conserved hypothetical protein	1.32074	9.42577e-12	5.64232e-10	576.997	230.881
Os09g0414600	Conserved hypothetical protein	1.31799	0.00735343	0.0407894	26.9347	10.7799
Os01g0298301	Hypothetical conserved gene	1.31011	0.000108358	0.0013104	55.8074	22.5948
Os05g0418800	No apical meristem (NAM) protein domain containing protein	1.3097	0.00839107	0.0453131	17.8728	7.17783
Os10g0159300	Conserved hypothetical protein	1.30613	8.24128e-06	0.0001459	499.629	202.095
Os03g0845300	Hypothetical conserved gene	1.30589	0.000292855	0.00299571	41.8875	16.9456
Os03g0157400	ABC transporter-like domain containing protein	1.3051	1.18232e-05	0.000199009	74.5354	30.1648
Os03g0145600	WD40/YVTN repeat-like domain containing protein	1.29522	0.000576999	0.00527751	37.2346	15.1395
Os09g0425500	Hypothetical gene	1.2938	1.90831e-08	6.61195e-07	108.653	44.1749
Os09g0366800	Hypothetical conserved gene	1.29337	6.96623e-05	0.000897768	79.5852	32.3918
Os10g0156200	Similar to Protein kinase domain containing protein	1.28992	3.35148e-07	8.57405e-06	92.7247	37.9483
Os04g0223901	Dimethylaniline monooxygenase, N-oxide-forming domain containing protein	1.28771	4.56052e-06	8.68364e-05	69.5768	28.4998
Os04g0664400	Auxin response factor 1	1.28761	8.72333e-09	3.22154e-07	120.795	49.3224
Os11g0701500	Similar to Class III chitinase homologu	1.28635	0.000163394	0.00185859	30.8847	12.6721
Os09g0483500	EF-Hand type domain containing protein	1.27816	0.00024122	0.00255307	38.5562	15.897
Os01g0139700	Conserved hypothetical protein	1.27231	7.06013e-07	1.67372e-05	59.5794	24.6472
Os06g0205600	Similar to mechanosensitive ion channel domain-containing protein	1.27077	5.84605e-38	4.72429e-35	735.771	304.734
Os03g0167000	Similar to Non-specific lipid-transfer protein	1.26734	0.000182755	0.00203377	40.0611	16.6318
Os11g0514700	Similar to BRASSINOSTEROID INSENSITIVE 1-associated receptor kinase 1	1.26658	0.00692679	0.0389921	16.6072	6.8879
Os05g0326600	Conserved hypothetical protein	1.26428	0.00018464	0.00204894	44.3069	18.4181
Os01g0243600	Conserved hypothetical protein	1.26421	0.00211059	0.0151451	31.2535	13.1158
Os11g0160400	Conserved hypothetical protein	1.26304	2.96573e-05	0.000437864	157.777	65.6511
Os05g0454500	Conserved hypothetical protein	1.25853	2.00673e-32	9.84589e-30	13209.4	5521.02
Os03g0837000	Dcp1-like decapping domain containing protein	1.25853	0.00219328	0.0156242	27.5609	11.5063
Os04g0150300	Conserved hypothetical protein	1.25783	8.50023e-22	1.84088e-19	1224.95	511.878
Os03g0719400	Alpha/beta hydrolase fold-1 domain containing protein	1.25767	2.91932e-16	3.41325e-14	199.38	83.2789
Os11g0183150	Ankyrin repeat domain containing protein	1.25563	0.000330603	0.00332612	53.2179	22.2731
Os04g0688300	Haem peroxidase, plant/fungal/bacterial family protein	1.25545	0.000143046	0.00166258	656.618	275
Os05g0126150	Non-protein coding transcript	1.25245	0.00591895	0.0344699	20.6498	8.67549
Os07g0625400	SKP1 component domain containing protein	1.24993	1.86203e-14	1.71107e-12	228.179	95.7764
Os08g0543150	Non-protein coding transcript	1.24898	0.00773812	0.0425395	18.9113	7.98317
Os11g0605900	Conserved hypothetical protein	1.24811	4.87254e-05	0.000663419	57.4543	24.1737
Os08g0197800	Conserved hypothetical protein	1.2472	1.27756e-05	0.000212879	68.6417	28.8447
Os08g0254600	Similar to cyclic nucleotide-gated ion channel 14	1.24703	1.01722e-13	8.36799e-12	1103.55	464.826
Os01g0643800	Similar to Mitogen-activated protein kinase	1.24447	0.000123826	0.00146901	44.5901	18.8391
Os10g0360100	Similar to Sugar transporter protein	1.24152	4.67408e-05	0.000642245	52.7865	22.2647
Os10g0135100	NB-ARC domain containing protein	1.23456	0.00224621	0.0159054	32.1905	13.6347
Os01g0280500	Similar to Eukaryotic translation initiation factor 6 (eIF-6) (B4 integrin interactor) (CAB) (p27(BBP)) (B(2)GCN homolog)	1.22476	3.39386e-05	0.000489242	44.6645	19.1595
Os09g0415050	Hypothetical gene	1.22189	1.1137e-07	3.22105e-06	129.6	55.5151
Os08g0462800	Protein of unknown function DUF716 family protein	1.21895	0.00615689	0.0355691	20.9685	8.99354
Os04g0670100	Similar to H0818H01.13 protein	1.21605	0.00493192	0.0297431	23.5454	10.1367
Os12g0143800	Meiosis-specific DNA recombinase, Synaptonemal complex (SC) assembl	1.21524	4.63934e-09	1.79536e-07	115.58	49.8331
Os07g0672700	UDP-glucuronosyl/UDP-glucosyltransferase family protein	1.20942	0.00343036	0.0222241	31.0165	13.4093
Os09g0467300	Similar to PUP1	1.20868	0.000883694	0.00752414	42.7109	18.5551
Os02g0531600	TFL1/CEN ortholog, Phosphatidylethanolamine-binding protein, PEBP family protein, Control of the phase transition of meristem, Control of flowering tim	1.20843	1.61701e-11	9.19855e-10	732.584	317.167
Os10g0462300	Hypothetical conserved gene	1.20825	5.86306e-16	6.65675e-14	254.879	110.419
Os04g0559550	Conserved hypothetical protein	1.20405	1.18278e-05	0.000199009	60.0533	26.0958
Os03g0266900	Low molecular mass heat shock protein Oshsp17.3	1.1994	7.0648e-19	1.14859e-16	2005.33	873.039
Os03g0750000	Similar to ethylene-responsive protein	1.19858	0.000101646	0.00124291	83.2365	36.1511
Os02g0533800	Similar to ATPase inhibitor	1.19818	1.2307e-24	3.63598e-22	3273.92	1426.63
Os06g0666100	Protein of unknown function DUF597 family protein	1.19713	7.63684e-05	0.000975046	65.3054	28.4825
Os02g0233200	Similar to Brassinazole-resistant 1 protein	1.19644	0.00157047	0.011967	32.412	14.1501
Os04g0117900	Amidase family protein	1.19496	1.02869e-33	5.54203e-31	1213.72	529.861
Os03g0305400	UspA domain containing protein	1.19059	0.00160474	0.0121734	49.5006	21.7446
Os09g0465200	Hypothetical gene	1.19029	0.00501668	0.0301748	32.1269	14.0018
Os03g0415500	Mitochondrial import inner membrane translocase, subunit Tim17/22 family protein	1.18891	0.00717483	0.0400601	23.9399	10.4888
Os01g0823500	Protein of unknown function DUF623, plant domain containing protein	1.18492	0.000373646	0.00367573	47.6433	20.9662
Os09g0515550	Hypothetical protein	1.18372	2.50412e-08	8.46287e-07	114.965	50.52
Os05g0513900	Similar to Proline iminopeptidase (EC 3.4.11.5) (PIP) (Prolyl aminopeptidase) (PAP)	1.18334	1.56527e-33	8.27064e-31	696.608	306.844
Os05g0182600	Similar to SSRP1 protein	1.18039	1.99736e-28	7.72949e-26	474.661	209.272
Os05g0531200	Pollen Ole e 1 allergen and extensin domain containing protein	1.17878	7.90448e-16	8.7574e-14	1368.94	604.813
Os02g0769100	Auxin responsive SAUR protein family protein	1.17687	3.21582e-10	1.53933e-08	154.184	68.1047
Os09g0357400	Disease resistance protein domain containing protein	1.17685	6.24723e-08	1.92216e-06	125.196	55.3632
Os04g0316200	Protein of unknown function DUF26 domain containing protein	1.17517	6.05408e-12	3.76339e-10	345.705	152.945
Os11g0450400	Similar to Sulfotransferase domain containing protein, expressed	1.1742	0.00214433	0.0153492	44.8243	19.9385
Os01g0756300	Conserved hypothetical protein	1.17376	0.000167882	0.0018959	50.4628	22.3287
Os05g0554000	Similar to cDNA clone:001-123-D07, full insert sequence	1.16836	1.12818e-22	2.58317e-20	1788.91	795.593
Os03g0180900	Tify domain containing protein	1.16734	7.74857e-20	1.36474e-17	655.706	291.621
Os05g0253200	Conserved hypothetical protein	1.16564	0.000163277	0.00185853	63.0547	28.0448
Os11g0201360	Cyclin-like F-box domain containing protein	1.16485	0.000787143	0.00681827	39.0025	17.4329
Os04g0127800	Coactivator CBP, KIX domain containing protein	1.16366	1.50179e-08	5.26988e-07	134.518	60.0379
Os01g0912600	Similar to SRD2 (SHOOT REDIFFERENTIATION DEFECTIVE 2); DNA binding	1.16309	2.96634e-08	9.78429e-07	107.361	47.8816
Os09g0512000	SecY protein family protein	1.16274	0.00724375	0.0403547	25.9566	11.6289
Os05g0142400	Conserved hypothetical protein	1.15463	4.04988e-15	4.04635e-13	783.112	351.529
Os03g0701300	Similar to predicted protein	1.15453	0.00192288	0.0140665	40.3046	18.0451
Os08g0169100	Hypothetical gene	1.15242	3.59636e-14	3.13694e-12	1453.68	653.743
Os04g0683900	Protein of unknown function DUF296 domain containing protein	1.15241	1.35852e-11	7.87485e-10	267.547	120.269
Os02g0176300	Hypothetical protein	1.15218	9.1954e-08	2.70796e-06	109.114	49.0056
Os07g0649300	Armadillo-like helical domain containing protein	1.14902	3.23903e-07	8.32513e-06	88.8354	40.0749
Os07g0141100	Protein kinase, core domain containing protein	1.14437	2.9845e-07	7.72875e-06	149.481	67.5756
Os03g0358200	Similar to transmembrane protein 115	1.14406	2.91398e-08	9.64633e-07	86.2907	39.0376
Os08g0422500	Conserved hypothetical protein	1.14301	0.00517508	0.0309783	26.3537	11.9159
Os05g0177400	Hypothetical conserved gene	1.13977	0.00305464	0.0202924	34.945	15.8491
Os03g0745000	Similar to Heat stress transcription factor A-2a	1.13961	1.18638e-13	9.70145e-12	320.595	145.471
Os04g0339800	Similar to predicted protein	1.13797	0.00851069	0.045806	17.4536	7.95626
Os04g0604900	Similar to Xyloglucan endotransglycosylase (Fragment)	1.1342	0.00664724	0.0377433	121.471	55.4399
Os07g0124100	Similar to Phytosulfokines 4 precursor	1.13066	0.00745557	0.041267	26.9973	12.3864
Os02g0517700	Conserved hypothetical protein	1.12941	2.70984e-05	0.000405752	82.8332	37.8562
Os01g0247600	Conserved hypothetical protein	1.12829	0.0020722	0.0149516	49.095	22.4244
Os12g0218500	Hypothetical conserved gene	1.12797	0.00109214	0.00891759	31.6988	14.5034
Os01g0888300	Similar to NAC-domain containing protein 18 (ANAC018) (NO APICAL MERISTEM protein) (AtNAM)	1.1267	9.5811e-05	0.00118049	52.8089	24.2036
Os04g0419100	Conserved hypothetical protein	1.12388	1.77915e-12	1.1865e-10	724.356	332.1
Os05g0569800	Tho complex subunit 7 domain containing protein	1.12384	3.32126e-05	0.000480542	68.4005	31.3109
Os07g0267200	Conserved hypothetical protein	1.12089	3.22214e-08	1.04895e-06	2189.94	1006.79
Os01g0613800	Peptidase C1A, papain family protein	1.11799	3.36325e-09	1.33539e-07	130.247	59.8052
Os01g0702300	Peptidase S8/S53, subtilisin/kexin/sedolisin domain containing protein	1.11389	0.00415804	0.0259592	62.3119	28.7897
Os11g0508600	Sugar transporter, TAL effector-mediated susceptibility to bacterial pathoge	1.11244	1.69565e-10	8.42489e-09	1201.71	555.821
Os10g0578950	Similar to 4-coumarate--CoA ligase-like 2	1.11019	0.00766862	0.0422505	23.3553	10.8589
Os02g0120100	Serine/threonine/tyrosine protein kinase, STY kinase, Regulation of ammonium uptak	1.10711	3.01811e-17	4.14628e-15	7125.08	3307.46
Os03g0823301	Hypothetical conserved gene	1.10464	4.27862e-05	0.000596445	97.5229	45.2798
Os01g0310550	Non-protein coding transcript	1.10333	0.00618482	0.0356929	33.2313	15.4139
Os02g0194700	Similar to Lipoxygenase 2.3, chloroplast precursor (EC 1.13.11.12) (LOX2:Hv:3)	1.10044	0.00489248	0.0295377	26.3089	12.2255
Os03g0232800	Similar to Lecithin:cholesterol acyltransferase family protein, expressed	1.09901	0.00014143	0.00164716	58.6928	27.3973
Os08g0549200	Glycoside hydrolase, family 35 protein	1.09832	4.98897e-05	0.000676006	61.0628	28.4448
Os01g0110800	Leucine-rich repeat, plant specific containing protein	1.09787	0.00698123	0.0392182	34.0295	15.8916
Os04g0404400	Similar to H0502B11.4 protein	1.09749	3.63533e-11	1.98183e-09	1020.95	476.919
Os04g0173300	Hypothetical gene	1.09677	3.40147e-37	2.52591e-34	2779.04	1299.21
Os03g0618300	Isopenicillin N synthase family protein	1.09374	1.4717e-19	2.54316e-17	677.172	317.089
Os04g0486950	Similar to Malate synthase	1.09314	1.79979e-27	6.33986e-25	2109.4	988.597
Os06g0186100	Protein kinase, catalytic domain domain containing protein	1.09231	6.54182e-16	7.33645e-14	579.828	271.868
Os02g0801300	Similar to Cyclin-B1-2	1.09081	0.00861302	0.04623	29.1284	13.5964
Os01g0721400	NB-ARC domain containing protein	1.09064	0.00108918	0.00890667	37.6598	17.7563
Os09g0369400	Similar to predicted protein	1.0892	1.54348e-11	8.8575e-10	367.386	172.543
Os12g0476200	Sucrose transporter, TAL effector PthXo2-dependent disease susceptibility to bacterial pathoge	1.08865	1.84626e-12	1.22531e-10	385.212	180.978
Os06g0611900	Similar to Glycine decarboxylase P subunit	1.08519	1.31013e-17	1.90461e-15	1003.82	472.937
Os11g0618300	Hypothetical conserved gene	1.07809	0.00340158	0.0220885	35.7386	16.8625
Os07g0629300	Similar to Ribonuclease (Fragment)	1.07792	6.24912e-05	0.00081789	55.7023	26.4205
Os03g0718800	Similar to Physical impedance induced protein	1.07709	4.14519e-12	2.63642e-10	498.281	235.945
Os01g0849100	Small GTPase Rac/ROP guanine nucleotide exchange factor, Signal transductio	1.07423	4.59905e-09	1.78228e-07	137.553	65.3133
Os01g0533900	Similar to Multidrug resistance protein 1 homolog	1.07194	6.66236e-13	4.82995e-11	1780.4	846.883
Os01g0190300	Similar to Auxin-responsive protein IAA26 (Indoleacetic acid-induced protein 26) (Phytochrome-associated protein 1)	1.06762	1.25974e-10	6.38968e-09	357.264	170.295
Os12g0111800	Similar to Class III peroxidase 136	1.06383	7.57583e-06	0.000135782	376.278	179.921
Os03g0151500	Conserved hypothetical protein	1.06294	0.00265755	0.0181548	42.2118	20.1238
Os07g0579050	Non-protein coding transcript	1.06055	0.000974956	0.00817951	51.2405	24.5426
Os12g0410150	Hypothetical gene	1.05657	0.000163488	0.00185859	57.1248	27.4751
Os05g0361500	Similar to Pectinesterase	1.05586	2.38351e-22	5.41235e-20	2265.01	1089.42
Os12g0140266	Hypothetical conserved gene	1.05571	0.000468215	0.00443151	53.3716	25.6648
Os01g0816100	Similar to NAC domain protein	1.05559	8.08679e-11	4.20024e-09	331.71	159.473
Os03g0277700	Protein of unknown function DUF26 domain containing protein	1.04798	2.12738e-07	5.74184e-06	728.563	352.165
Os11g0212300	Similar to Protein kinase domain containing protein, expressed	1.04769	0.00121517	0.00970882	43.2806	20.9913
Os02g0740400	Similar to GSDL-motif lipase	1.04644	4.72579e-08	1.49248e-06	201.046	97.1096
Os02g0624300	R2R3-type MYB transcription factor, Negative regulation of cold tolerance, Maintenance of Pi homeostasi	1.04502	0.00132978	0.0104609	39.5713	19.0458
Os11g0493100	Similar to NB-ARC domain containing protein	1.04304	0.000464243	0.00439998	58.7087	28.4956
Os05g0472400	Similar to Zinc transporter 9	1.04259	2.09342e-12	1.37935e-10	560.39	272.023
Os01g0373400	Homeodomain-like containing protein	1.04207	5.04846e-08	1.57806e-06	115.207	55.9144
Os05g0158600	Similar to OsGA2ox1	1.04116	2.53591e-10	1.2354e-08	375.26	182.402
Os12g0283400	Pectinesterase inhibitor domain containing protein	1.04097	0.000104358	0.00126873	54.3422	26.2291
Os10g0326800	Conserved hypothetical protein	1.03992	3.5928e-09	1.42242e-07	141.85	69.0015
Os01g0578700	Similar to SaM+	1.03902	0.000152099	0.00175518	48.2107	23.5352
Os02g0282500	Disease resistance protein domain containing protein	1.03878	0.000195584	0.00214611	51.9854	25.2552
Os04g0561500	Similar to Prolyl endopeptidase (EC 3.4.21.26) (Post-proline cleaving enzyme) (PE)	1.0382	4.1434e-17	5.58059e-15	2916.68	1420.21
Os08g0196200	Hypothetical conserved gene	1.03603	0.000189893	0.00209538	56.9365	27.7805
Os09g0536400	Similar to Thaumatin-like protein 1 precursor	1.0351	1.44944e-12	9.88212e-11	1700.97	829.813
Os09g0345400	Conserved hypothetical protein	1.03378	0.00116149	0.00936691	50.1904	24.4271
Os07g0272800	Hypothetical protein	1.03328	0.0057365	0.033571	31.8787	15.6394
Os09g0563901	Hypothetical genes	1.03274	0.00719236	0.0401498	36.7172	17.8561
Os03g0131200	Catalase, Hydrogen peroxide-induced leaf cell deat	1.03172	6.49444e-09	2.4444e-07	159.577	78.1529
Os06g0201000	Conserved hypothetical protein	1.03089	0.00302652	0.0201543	45.7828	22.3466
Os11g0584100	Cyclin-like F-box domain containing protein	1.03075	1.42221e-05	0.000232737	90.6257	44.322
Os08g0554100	Similar to MYST1 protein (Fragment)	1.03072	0.000204103	0.00221924	67.6813	33.1158
Os03g0802200	Non-protein coding transcript	1.02773	1.80147e-14	1.66098e-12	438.752	214.94
Os01g0719400	CASC3/Barentsz eIF4AIII binding domain containing protein	1.0263	1.02443e-06	2.30992e-05	139.03	68.1854
Os04g0543000	Similar to Protein kinase	1.02568	0.000317926	0.00321625	44.8079	21.9807
Os06g0531600	Lipase, GDSL domain containing protein	1.02479	1.10559e-11	6.50476e-10	214.604	105.403
Os07g0664600	Glucose/ribitol dehydrogenase family protein	1.02287	0.00116115	0.00936691	57.1296	28.1536
Os03g0743800	Similar to predicted protein	1.02044	0.000277144	0.0028681	79.6613	39.2421
Os09g0459200	Unknown product, Brassinosteroid signaling, Control of organ lengt	1.02009	6.37757e-12	3.95554e-10	308.254	152.064
Os01g0939100	Similar to Calmodulin-stimulated calcium-ATPase	1.01945	2.20467e-06	4.59951e-05	136.568	67.3299
Os08g0493900	WD40 repeat-like domain containing protein	1.01922	2.82251e-29	1.17502e-26	1125.8	555.469
Os06g0687200	Zinc finger, RING/FYVE/PHD-type domain containing protein	1.01815	0.00435064	0.0269291	47.456	23.3516
Os04g0655300	Protein kinase, core domain containing protein	1.01354	1.35022e-27	4.81802e-25	884.248	437.509
Os05g0506800	Hypothetical conserved gene	1.01232	4.46445e-06	8.51843e-05	372.809	184.953
Os05g0186900	Similar to Auxin-responsive protein IAA16	1.01169	1.6673e-11	9.46503e-10	488.915	242.26
Os04g0586500	Malectin-like carbohydrate-binding domain domain containing protein	1.0108	0.00112346	0.00913263	93.2736	46.2544
Os06g0216000	Similar to 12-oxo-phytodienoic acid reductase	1.00883	0.000122043	0.001451	66.9369	33.1433
Os12g0141900	Similar to Membrane-anchored ubiquitin-fold protein 3	1.00849	8.00431e-12	4.86563e-10	323.82	160.951
Os11g0147150	Hypothetical gene	1.00807	3.99421e-21	8.12925e-19	2067.29	1027.45
Os09g0327500	Conserved hypothetical protein	1.00704	0.000942173	0.00793354	63.6799	31.7132
Os02g0292600	Lipase, GDSL domain containing protein	1.00608	4.36534e-06	8.36417e-05	119.014	59.397
Os08g0518900	Chitinase (EC 3.2.1.14)	1.00436	0.00483271	0.0292668	31.8563	15.8731
Os10g0210500	Protein of unknown function DUF6, transmembrane domain containing protein	1.00274	0.000589805	0.00536961	1296.84	647.099
Os03g0655400	Similar to LIP5	1.00155	5.9614e-32	2.8736e-29	2845.04	1421.24
Os08g0125059	Hypothetical protein	1.00152	0.00021768	0.00233632	46.3885	23.1597

## Sheet: Down DEGs (0 mM)
ensembl_gene_id	description	log2FoldChange	pvalue	padj	ctrl_OE1.norm.count.mean	ctrl_67.norm.count.mean
Os09g0471500	Conserved hypothetical protein	-1.00023	1.96993e-05	0.000310177	57.1324	114.02
Os06g0287700	Similar to NBS-LRR disease resistance protein homologue (Fragment)	-1.00095	9.49786e-12	5.67311e-10	131.925	263.4
Os01g0920500	Nucleotide-diphospho-sugar transferase domain containing protein	-1.00099	0.000127563	0.00150555	27.9825	56.1142
Os02g0623400	Similar to G1-like protein	-1.00143	0.00127303	0.0101033	43.8999	87.626
Os05g0582000	Plant Basic Secretory Protein domain containing protein	-1.00202	4.35374e-05	0.000604769	73.6241	147.866
Os10g0470700	Similar to Peptide transporter	-1.00316	1.38553e-09	5.89302e-08	175.824	352.373
Os03g0100010	Conserved hypothetical protein	-1.00338	0.00741556	0.0410703	23.1552	46.4421
Os12g0583500	BTB domain containing protein	-1.00346	2.73823e-22	6.16685e-20	583.539	1170.52
Os06g0254300	Similar to EF-hand calcium bining protein	-1.00475	0.000502488	0.00469444	40.4924	81.2688
Os05g0563550	FAS1 domain domain containing protein	-1.00636	6.52072e-12	4.03521e-10	1833.44	3683.8
Os11g0154300	Protein of unknown function DUF584 family protein	-1.00742	0.000876682	0.00746906	28.7896	57.815
Os03g0127500	bZIP transcription factor, bZIP-1 domain containing protein	-1.00924	0.00434598	0.0269063	19.5641	39.4645
Os01g0660200	Acidic class III chitinase OsChib3a precursor (Chitinase) (EC 3.2.1.14)	-1.00926	4.95272e-17	6.57395e-15	750.718	1510.84
Os01g0315700	Similar to Monoglyceride lipase	-1.00939	0.00502319	0.0302073	16.8979	34.3265
Os04g0365100	Similar to OSIGBa0135K14.8 protein	-1.01023	1.07244e-06	2.40345e-05	65.0348	130.773
Os09g0543900	Transferase family protein	-1.011	1.62645e-08	5.69279e-07	151.81	305.748
Os07g0187000	Conserved hypothetical protein	-1.01112	0.000139836	0.00163217	46.3605	93.6416
Os03g0307400	Six-bladed beta-propeller, TolB-like domain containing protein	-1.01261	5.15044e-19	8.47386e-17	482.506	973.769
Os12g0626400	Similar to Phytoene synthase 1, chloroplast precursor (EC 2.5.1.-) (Fruit ripening specific protein pTOM5)	-1.01294	2.40978e-05	0.000368454	35.2067	70.8441
Os06g0152400	Similar to Hexaprenyldihydroxybenzoate methyltransferase, mitochondrial precursor (EC 2.1.1.114) (Dihydroxyhexaprenylbenzoate methyltransferase) (3,4- dihydroxy-5-hexaprenylbenzoate methyltransferase) (DHHB methyltransferase) (DHHB-MT) (DHHB-MTase)	-1.0136	1.04777e-06	2.35394e-05	48.0331	97.0075
Os03g0363600	Similar to Sugar transporter-like protein	-1.01362	2.74708e-05	0.000410657	46.023	92.7597
Os03g0793900	Conserved hypothetical protein	-1.01396	1.02664e-06	2.31023e-05	109.192	220.938
Os12g0514000	Similar to Sorbitol transporter	-1.01417	0.000107241	0.00129861	43.9714	88.9861
Os06g0729300	Similar to AGO1 homologous protein	-1.01528	1.70477e-23	4.21985e-21	430.335	869.415
Os04g0121800	Hypothetical conserved gene	-1.0159	1.07736e-07	3.12912e-06	63.0439	127.474
Os01g0126100	Multicopper oxidas	-1.01798	1.6485e-06	3.55807e-05	104.243	211.502
Os04g0585700	Protein of unknown function DUF581 family protein	-1.01806	8.92512e-06	0.000156295	47.2217	95.6916
Os05g0493600	Similar to indole-3-acetate beta-glucosyltransferase	-1.01819	0.00215465	0.015413	22.936	46.6633
Os01g0826800	Conserved hypothetical protein	-1.01872	3.45882e-08	1.12069e-06	119.555	242.397
Os08g0478700	Similar to Mitochondrial uncoupling protein 4	-1.01994	6.1838e-17	8.12256e-15	631.62	1281.22
Os01g0551000	Conserved hypothetical protein	-1.02007	5.10797e-06	9.58652e-05	43.547	88.2149
Os08g0553300	Hypothetical conserved gene	-1.02046	0.000143975	0.00167125	44.6537	90.6312
Os02g0718100	Non-protein coding transcript	-1.02113	1.64955e-23	4.12028e-21	666.379	1353.4
Os01g0650000	Similar to esterase	-1.02223	0.000629588	0.00567538	28.1371	57.0097
Os08g0102800	Conserved hypothetical protein	-1.02348	0.00464298	0.0283932	21.3069	43.375
Os05g0114100	Similar to endonuclease/exonuclease/phosphatase family protein	-1.02357	0.00054028	0.0049915	28.175	57.1424
Os04g0180900	Conserved hypothetical protein	-1.0248	1.761e-06	3.77125e-05	82.6861	168.729
Os09g0408550	Heavy metal-associated domain, HMA domain containing protein	-1.02697	0.00537947	0.031972	14.3266	29.219
Os02g0523100	Hypothetical conserved gene	-1.02773	0.00114133	0.0092532	29.4369	60.3153
Os10g0206500	Pollen Ole e 1 allergen/extensin domain containing protein	-1.02789	0.00322397	0.021202	23.7567	48.5375
Os10g0111325	Hypothetical protein	-1.02874	0.0061335	0.0354638	18.9561	38.6251
Os02g0582100	Conserved hypothetical protein	-1.02894	4.02952e-07	1.00925e-05	72.0254	147.11
Os03g0155900	Alpha-expansin OsEXPA18	-1.02918	0.00836002	0.0451987	22.3659	45.742
Os02g0763000	Protein of unknown function Cys-rich family protein	-1.02925	1.18498e-18	1.89294e-16	430.722	879.183
Os07g0187900	Similar to nitrate and chloride transporter	-1.03144	2.23509e-13	1.75381e-11	116.666	238.046
Os07g0678300	Similar to CBL-interacting protein kinase 29	-1.03167	1.56465e-13	1.24972e-11	130.953	267.81
Os01g0112000	Conserved hypothetical protein	-1.03191	1.0869e-06	2.42992e-05	69.0857	141.457
Os09g0389201	Non-protein coding transcript	-1.03283	3.05127e-06	6.17353e-05	48.6593	99.5298
Os05g0475700	Nodulin-like domain containing protein	-1.03298	0.000101588	0.00124276	78.2653	160.438
Os09g0533200	Glycoside hydrolase, family 17 domain containing protein	-1.03325	2.28091e-05	0.00035208	53.3561	109.112
Os12g0225900	Allyl alcohol dehydrogenase	-1.03384	4.95963e-06	9.35284e-05	119.19	244.284
Os02g0203000	Similar to transcription factor HY5	-1.03578	4.16539e-07	1.03479e-05	99.8756	205.083
Os08g0104600	Ferredoxin I, chloroplast precursor (Anti-disease protein 1)	-1.0358	8.61535e-05	0.00108237	138.65	284.469
Os01g0721300	Similar to cDNA clone:J013002N02, full insert sequence	-1.03804	0.00128667	0.0101881	20.4441	42.2373
Os07g0251200	Conserved hypothetical protein	-1.0433	1.32498e-18	2.09225e-16	143.391	295.258
Os02g0272300	Similar to Pollen-specific kinase partner protein	-1.04432	0.00293292	0.01967	33.1383	68.6823
Os09g0550300	S-locus glycoprotein domain containing protein	-1.04452	0.000686014	0.00609406	44.5205	91.8216
Os04g0690800	22-kDa Photosystem II protein, Photoprotectio	-1.04544	4.98959e-05	0.000676006	35.647	73.6456
Os07g0231900	PDZ/DHR/GLGF domain containing protein	-1.04548	3.36594e-06	6.70649e-05	42.7441	88.2639
Os02g0128000	Similar to Cytosolic class I small heat shock protein 6 (Fragment)	-1.04648	8.34638e-07	1.93523e-05	49.3613	102.065
Os05g0410900	Similar to peptide transporter PTR2	-1.04706	9.68821e-07	2.19839e-05	62.4998	129.34
Os02g0811800	Similar to Cinnamoyl-CoA reductase (EC 1.2.1.44)	-1.04778	0.00127471	0.0101115	12.8039	26.7768
Os02g0731300	Non-protein coding transcript	-1.04831	5.56212e-13	4.1082e-11	426.381	880.92
Os02g0551600	Conserved hypothetical protein	-1.04856	0.000609514	0.00551615	25.2312	51.8593
Os05g0576300	Zinc finger, CCCH-type domain containing protein	-1.04958	1.37402e-06	3.00577e-05	57.2095	118.225
Os02g0823900	Hypothetical conserved gene	-1.05077	6.37112e-05	0.000832001	67.8968	140.979
Os06g0683700	Similar to wound induced protein	-1.05313	1.44441e-09	6.09625e-08	140.141	291.09
Os06g0292100	Hypothetical conserved gene	-1.05419	5.01108e-14	4.31613e-12	134.08	277.952
Os09g0268800	Conserved hypothetical protein	-1.05425	0.00102096	0.00847492	50.2181	104.4
Os03g0122300	Similar to Flavanone 3-hydroxylase-like protein	-1.05448	1.25635e-11	7.36025e-10	111.762	231.667
Os09g0240200	Zinc finger, B-box domain containing protein	-1.0547	0.00182955	0.013524	26.1902	54.4473
Os07g0605350	Similar to Protein EGG APPARATUS-1	-1.05492	6.43113e-06	0.000117254	30.6972	64.0088
Os01g0127700	Conserved hypothetical protein	-1.05543	1.82957e-07	5.0219e-06	42.9662	89.3321
Os07g0682000	Heavy metal transport/detoxification protein domain containing protein	-1.05549	0.000194148	0.00213547	37.6005	78.0477
Os08g0230800	Hypothetical conserved gene	-1.05601	4.45115e-08	1.41343e-06	39.2628	81.4787
Os02g0465600	Kelch-type beta propeller domain containing protein	-1.05602	1.75844e-06	3.76871e-05	40.5976	84.3957
Os12g0198900	Similar to NB-ARC domain containing protein	-1.05696	0.000189799	0.00209519	131.131	272.894
Os06g0693200	Protein kinase, core domain containing protein	-1.05703	0.000399954	0.00389271	21.2199	44.2741
Os09g0364800	Heavy metal transport/detoxification protein domain containing protein	-1.05767	4.50569e-05	0.00062179	19.2277	40.0833
Os01g0866400	Similar to Fructose-1,6-bisphosphatase (EC 3.1.3.11) (Fragment)	-1.05857	0.000126267	0.00149217	50.3876	104.628
Os07g0638801	Hypothetical protein	-1.05985	0.00893728	0.0474147	126.398	263.715
Os07g0638600	Similar to Class III peroxidase 44	-1.06118	1.35181e-06	2.96191e-05	140.693	294.199
Os10g0351500	Tyrosine protein kinase domain containing protein	-1.06179	0.00021563	0.00231703	45.5277	95.0555
Os02g0731200	MADS-box transcription factor, Cold tolerance, Control of tillerin	-1.06216	8.04945e-05	0.00101967	33.9135	70.9296
Os11g0250600	Similar to cDNA clone:001-115-E06, full insert sequence	-1.06344	5.59927e-05	0.000743253	36.8013	76.4927
Os07g0132300	Conserved hypothetical protein	-1.06486	0.000831094	0.00714044	22.7561	47.5803
Os04g0175900	Winged helix repressor DNA-binding domain containing protein	-1.06604	0.00232431	0.0163457	30.0206	62.7127
Os02g0140300	Molybdopterin biosynthesis MoaE family protein	-1.06653	1.34823e-08	4.79202e-07	118.687	248.922
Os07g0631700	EF-Hand type domain containing protein	-1.07055	4.49224e-15	4.45591e-13	338.556	710.809
Os12g0291100	Similar to Petunia ribulose 1,5-bisphosphate carboxylase small subunit mRNA (clone pSSU 51), partial cds. (Fragment)	-1.07133	5.48858e-08	1.70786e-06	139.073	291.788
Os09g0471800	Similar to WAK80 - OsWAK receptor-like protein kinase	-1.07467	2.71233e-08	9.06618e-07	72.1371	151.896
Os03g0624600	No apical meristem (NAM) protein domain containing protein	-1.07468	1.0669e-07	3.10202e-06	74.841	157.833
Os03g0402200	Hypothetical protein	-1.07473	0.00173596	0.0129647	38.6376	81.5865
Os09g0267800	Hypothetical conserved gene	-1.07577	1.87914e-05	0.000298792	36.183	76.1058
Os09g0414900	Similar to GASA5-like protein (Fragment)	-1.07591	0.00422836	0.0263145	32.8685	69.3225
Os11g0431400	Similar to Serine carboxypeptidase	-1.07718	2.79239e-07	7.30107e-06	97.1739	204.453
Os02g0732350	Hypothetical protein	-1.07752	0.00390538	0.0247245	21.5966	45.7498
Os12g0168700	AMP-dependent synthetase and ligase domain containing protein	-1.078	9.21047e-06	0.000160984	66.3214	140.175
Os07g0619400	EF-Hand type domain containing protein	-1.07852	0.00243784	0.0169876	22.7318	48.0443
Os05g0322900	WRKY transcription factor, Benzothiadiazole (BTH)-inducible blast resistanc	-1.08059	3.22167e-26	1.01746e-23	247.976	524.428
Os07g0432333	Similar to Thionin-like peptide	-1.08103	0.000134076	0.00157379	588.354	1244.35
Os07g0558400	Similar to Chlorophyll a/b-binding protein CP29 precursor	-1.08228	0.000348243	0.00348319	414.939	878.603
Os01g0688900	Similar to HSP70B (heat shock protein 70B); ATP binding	-1.08374	0.00730836	0.0405932	12.9002	27.3931
Os12g0510900	Similar to LIM domain protein WLIM-1	-1.08473	1.27986e-09	5.51182e-08	106.932	226.566
Os01g0838350	Conserved hypothetical protein	-1.08476	0.000376841	0.0037045	29.0751	61.6251
Os12g0628600	Similar to Thaumatin-like pathogenesis-related protein 3 precursor	-1.08501	0.00354361	0.022834	218.354	463.14
Os12g0420400	Similar to Photosystem I reaction center subunit XI, chloroplast precursor (PSI- L) (PSI subunit V)	-1.08638	3.01618e-06	6.11606e-05	177.384	376.318
Os04g0368000	Serine/threonine protein kinase-related domain containing protein	-1.0875	1.76659e-07	4.85874e-06	80.8349	171.545
Os10g0536450	Hypothetical protein	-1.08934	2.42729e-19	4.06659e-17	405.952	863.508
Os01g0805400	UDP-glucuronosyl/UDP-glucosyltransferase family protein	-1.09191	0.00477763	0.0290421	10.4508	22.3329
Os07g0148900	Photosystem I protein-like protein	-1.09396	4.04408e-09	1.58284e-07	186.369	397.896
Os08g0551366	Protein of unknown function DUF241, plant domain containing protein	-1.09492	2.7725e-05	0.000414231	38.2781	81.6737
Os01g0860900	Conserved hypothetical protein	-1.09494	1.92997e-05	0.000305068	69.611	149.003
Os12g0622900	Mov34/MPN/PAD-1 family protein	-1.09875	0.000294134	0.00300767	61.5206	132.035
Os12g0116700	Similar to WRKY transcription factor 64	-1.10074	0.00193857	0.014166	16.1343	34.495
Os11g0490100	Protein of unknown function DUF579, plant family protein	-1.10149	3.09154e-08	1.01123e-06	103.739	223.079
Os03g0361500	Similar to Terpene synthase family, metal binding domain containing protein, expressed	-1.10325	0.00336938	0.0219533	13.1965	28.4884
Os04g0456300	Similar to H0523F07.7 protein	-1.10408	0.00202153	0.0146553	23.7613	51.2046
Os01g0650100	Similar to Esterase	-1.10448	0.00118229	0.0094984	19.9633	42.8919
Os06g0288300	C-glucosyltransferase, Flavone-C-glycoside synthesi	-1.10649	0.000563029	0.00516784	37.4379	80.9875
Os04g0310200	Similar to H0211A12.13 protein|Similar to H0211A12.13 protein	-1.10738	1.70872e-06	3.67361e-05	96.498	208.063
Os06g0681600	Haem peroxidase family protein	-1.10885	1.72892e-17	2.46133e-15	1151.39	2483.36
Os07g0643800	Similar to Dirigent protein	-1.10957	5.19589e-05	0.000699472	32.9825	71.0869
Os03g0413000	Similar to Potential histone-like transcription factor	-1.11219	0.00127517	0.0101115	24.1647	52.188
Os01g0976500	KIP1-like domain containing protein	-1.11413	2.1403e-12	1.40686e-10	156.182	337.221
Os08g0553800	NAD(P)-binding domain containing protein	-1.11446	1.05582e-09	4.59015e-08	98.4292	213.265
Os05g0372900	Conserved hypothetical protein	-1.11465	0.000172795	0.00194331	36.7695	79.8513
Os10g0536400	Similar to Oxidoreductase, 2OG-Fe oxygenase family protein, expressed	-1.1147	2.78773e-23	6.8389e-21	454.858	984.78
Os02g0138900	Similar to ATCAX5; calcium:cation antiporter/ cation:cation antiporter	-1.11629	0.000396557	0.00386925	17.2133	37.2823
Os03g0103100	Similar to Physical impedance induced protein	-1.11737	3.35502e-06	6.69931e-05	4967.86	10778.4
Os07g0174900	Plant lipid transfer protein and hydrophobic protein, helical domain containing protein	-1.11738	1.52772e-05	0.000247936	86.1084	187.172
Os08g0238200	Dienelactone hydrolase domain containing protein	-1.11923	0.00150833	0.0115636	18.4789	40.1232
Os07g0532800	Peptidase A1 domain containing protein	-1.12109	0.000428578	0.00411878	17.998	38.8982
Os05g0149500	Similar to lipopolysaccharide-modifying protein	-1.12135	5.22657e-05	0.000702914	33.636	73.4687
Os02g0112600	High-affinity nitrate transporter, Nitrate uptake, Nitrate transpor|High-affinity nitrate transporter, Nitrate uptake, Nitrate transpor	-1.12148	8.37354e-08	2.49265e-06	153.378	333.713
Os05g0374000	Hypothetical protein	-1.1217	5.44842e-06	0.000101124	35.0301	76.2242
Os04g0524500	Oligopeptide transporter OPT superfamily protein	-1.12203	1.898e-06	4.04573e-05	184.528	401.383
Os07g0635700	Cytochrome P450 family protein	-1.12439	6.04994e-07	1.45304e-05	79.8637	174.417
Os02g0698000	Similar to Phosphoribulokinase, chloroplast precursor (EC 2.7.1.19) (Phosphopentokinase) (PRKase) (PRK)	-1.12463	2.06642e-05	0.000323147	66.0966	144.12
Os03g0594100	Cytochrome P450 family protein	-1.12774	0.00702971	0.0394502	8.82401	19.2079
Os01g0585300	Protein of unknown function DUF1118 family protein	-1.1317	2.55752e-05	0.000387806	33.1093	72.3771
Os12g0221600	Conserved hypothetical protein	-1.13172	0.000301133	0.00306556	24.2876	53.0675
Os06g0234600	Domain of unknown function DUF231, plant domain containing protein	-1.13176	1.73288e-09	7.24697e-08	68.996	150.879
Os10g0488400	Protein of unknown function DUF761, plant domain containing protein	-1.13205	0.000363048	0.00360243	27.5721	60.613
Os06g0560300	Similar to NAC-type transcription factor	-1.13254	0.00188134	0.0138103	19.932	43.7428
Os08g0470200	Similar to Nectarin III	-1.13327	2.57841e-15	2.6835e-13	246.522	541.165
Os06g0358800	Ribonuclease III domain containing protein	-1.13538	0.000202829	0.00220797	18.3191	40.0712
Os01g0947000	Similar to Beta-1,3-glucanase precursor	-1.13859	2.87057e-05	0.000425873	1497.07	3296.3
Os04g0623901	Non-protein coding transcript	-1.13916	0.000255578	0.00267718	32.7943	72.383
Os02g0326500	Similar to targeting protein-related	-1.13982	4.46069e-13	3.36709e-11	117.606	258.849
Os03g0752800	Similar to Isoform 2 of MADS-box transcription factor 14	-1.14073	0.00146431	0.0113036	20.0011	44.0536
Os09g0546200	Similar to auxin induced protein	-1.14093	0.000251785	0.00264653	20.9662	46.3482
Os01g0937900	Conserved hypothetical protein	-1.14196	2.5208e-06	5.20371e-05	92.5242	204.272
Os10g0569600	Similar to RIR1b protein precursor	-1.14428	4.90192e-13	3.6699e-11	371.716	820.718
Os08g0556300	Glycolipid transfer protein domain domain containing protein	-1.14592	1.70597e-20	3.21049e-18	405.79	897.687
Os03g0188500	Glutelin family protein	-1.14621	3.3199e-12	2.12629e-10	357.957	792.654
Os09g0426500	Similar to Integral membrane protein DUF6 containing protein	-1.14635	3.55566e-05	0.000509627	44.9892	99.4904
Os04g0125100	Hypothetical protein	-1.14669	0.000118273	0.00141229	32.6691	71.8903
Os04g0452600	Similar to H0505F09.2 protein	-1.15034	9.30436e-10	4.10348e-08	65.69	145.582
Os03g0388600	Hypothetical conserved gene	-1.15284	0.000372287	0.0036676	50.0213	111.431
Os04g0368800	Similar to H0607F01.6 protein	-1.15357	4.11367e-06	7.92617e-05	35.688	79.4347
Os10g0536100	MIKC-type MADS-box protein, Long day (LD)-specific negative regulator of flowerin	-1.15731	3.32776e-13	2.55401e-11	150.926	336.482
Os05g0256100	Similar to SHR5-receptor-like kinase (Fragment)	-1.15761	8.10627e-17	1.04567e-14	264.29	588.677
Os08g0553700	Protein of unknown function DUF241, plant family protein	-1.16034	0.000945427	0.00795606	23.4225	52.4063
Os01g0164300	Pollen Ole e 1 allergen/extensin domain containing protein	-1.16067	0.00585659	0.0341719	115.113	257.566
Os11g0493000	Similar to NB-ARC domain containing protein	-1.1619	0.0058562	0.0341719	15.7599	35.2125
Os10g0569800	Similar to RIR1b protein	-1.16337	1.87067e-16	2.24448e-14	264.015	590.16
Os04g0491500	Similar to OSIGBa0130B08.10 protein	-1.165	2.63704e-18	4.04778e-16	185.199	415.644
Os12g0438300	NB-ARC domain containing protein	-1.16532	2.60841e-06	5.36843e-05	49.968	112.445
Os07g0549100	Conserved hypothetical protein	-1.16538	0.00136721	0.0107116	22.0742	49.5108
Os04g0186400	Pi transporter, Pi homeostasis, Embryo development, Seed germinatio	-1.1659	7.73441e-11	4.04151e-09	82.1397	184.44
Os08g0406400	Similar to Sulfate transporter (Fragment)	-1.16673	2.21132e-07	5.93632e-06	61.2155	137.151
Os06g0495500	Multi antimicrobial extrusion protein MatE family protein	-1.16698	2.02922e-07	5.50936e-06	42.2847	95.123
Os01g0932950	Similar to RALFL33	-1.16832	1.13309e-06	2.52702e-05	53.6352	120.895
Os01g0702700	Similar to Transcription factor MYB86 (Myb-related protein 86) (AtMYB86) (Myb homolog 4) (AtMyb4)	-1.1696	0.000366371	0.00363146	30.4935	68.9682
Os01g0974200	RicMT (Metallothionein-like protein)	-1.17034	3.48627e-44	4.35404e-41	2835.38	6382.52
Os05g0136900	Transferase family protein	-1.1719	2.44693e-17	3.37848e-15	356.433	803.039
Os11g0593000	Phosphoesterase family protein	-1.1722	8.01024e-13	5.68706e-11	229.392	516.957
Os04g0545400	Cupredoxin domain containing protein	-1.17249	0.00117525	0.00945018	18.1981	41.1481
Os02g0737200	Conserved hypothetical protein	-1.17294	0.00639174	0.0366638	12.6576	28.4526
Os05g0568800	Protein of unknown function DUF1645 family protein	-1.17422	0.00132327	0.0104268	13.0297	29.3302
Os10g0181600	Methyltransferase type 11 domain containing protein	-1.17485	0.000633079	0.00569937	28.4353	64.0954
Os08g0472400	Conserved hypothetical protein	-1.17633	0.000145344	0.0016843	31.9614	72.2402
Os03g0195100	Putative aminotransferase, Disease resistance response against infection with rice blast fungu	-1.17822	0.000284301	0.00292784	44.1854	99.7313
Os09g0530000	Rhodanese-like domain containing protein	-1.17889	0.000346629	0.00347083	36.9485	83.7829
Os01g0600900	Chlorophyll a-b binding protein 2, chloroplast precursor (LHCII type I CAB-2) (LHCP)	-1.17978	1.10639e-07	3.21005e-06	1037.8	2351.07
Os09g0495500	Conserved hypothetical protein	-1.18021	0.00241717	0.016866	15.1921	34.2386
Os02g0623300	Conserved hypothetical protein	-1.18232	0.000850409	0.00727681	32.1559	73.3606
Os09g0417800	WRKY transcription factor, Transcriptional repressor, Pathogen defens	-1.18318	1.46369e-09	6.16815e-08	71.9044	162.745
Os11g0134100	Similar to LG27/30-like	-1.18354	5.82101e-06	0.000107413	43.8344	99.452
Os12g0555000	Similar to Probenazole-inducible protein PBZ1	-1.18744	0.000367306	0.00363583	1311.52	2986.89
Os08g0157550	Non-protein coding transcript	-1.18832	0.000163288	0.00185853	14.9996	34.2529
Os12g0630100	Thaumatin protein, Tolerance to nitrogen deficienc	-1.18853	0.00139386	0.0108646	16.7334	38.2036
Os05g0401100	Protein of unknown function DUF477 family protein	-1.18865	0.00140786	0.0109599	23.5744	53.581
Os12g0511200	Hly-III related domain containing protein	-1.19399	1.37942e-07	3.87933e-06	46.8217	106.802
Os01g0935200	Histone-fold domain containing protein	-1.19611	3.29507e-05	0.00047776	26.9463	61.7746
Os10g0122000	UDP-glucuronosyl/UDP-glucosyltransferase family protein	-1.19641	3.98656e-07	9.99404e-06	32.6008	74.5819
Os02g0771600	Similar to 1-aminocyclopropane-1-carboxylate oxidase (Fragment)	-1.1999	2.94079e-07	7.62994e-06	56.25	129.487
Os07g0108100	Similar to OSIGBa0147O06.5 protein	-1.20387	0.00751275	0.0414832	10.7626	24.9115
Os05g0202300	Similar to lachrymatory factor synthase	-1.20815	2.05006e-05	0.000320936	37.5164	87.0831
Os11g0305400	Similar to O-methyltransferase family protein	-1.20853	0.00437301	0.0270432	255.589	590.708
Os12g0554100	Conserved hypothetical protein	-1.20861	2.62339e-21	5.37912e-19	146.223	337.742
Os11g0167600	Similar to Exo70 exocyst complex subunit family protein, expressed	-1.21249	0.00641793	0.0367986	16.9203	39.446
Os09g0358050	Non-protein coding transcript	-1.21505	0.000158601	0.0018142	19.3664	44.832
Os02g0199600	Similar to F-box domain containing protein	-1.21603	0.00909453	0.0480726	10.0606	23.5113
Os02g0225900	Conserved hypothetical protein	-1.22123	0.00177543	0.0131931	24.0282	56.174
Os02g0301100	RAG1-activating protein 1 homologue domain containing protein	-1.22136	3.02811e-18	4.59671e-16	808.427	1884.42
Os08g0333100	Conserved hypothetical protein	-1.22189	0.0020354	0.0147325	15.666	36.7353
Os11g0652900	Similar to tropinone reductase 2	-1.22232	0.00079998	0.00690768	22.2084	51.6787
Os03g0759600	Similar to protein kinase family protein	-1.22232	0.000697689	0.00616985	44.9505	105.157
Os11g0644700	Plant disease resistance response protein family protein	-1.22334	0.00621564	0.0358422	17.9812	42.1608
Os01g0220700	Similar to predicted protein	-1.22462	8.6399e-10	3.83505e-08	403.057	941.083
Os10g0189100	Plastidic phosphoglucomutase, Starch synthesis in rice polle	-1.22661	7.95236e-11	4.13824e-09	68.2057	159.591
Os02g0718600	Conserved hypothetical protein	-1.23081	5.1479e-08	1.60549e-06	129.922	305.343
Os05g0461600	Similar to SIK1 protein (Nucleolar protein NOP56)	-1.23203	0.000223365	0.00239053	41.1131	96.6215
Os12g0420200	Chloroplast stem-loop-binding protein of 41 kDa b, Chlorophyll biosynthesis and photosynthesi	-1.23256	0.000699464	0.00617759	28.956	68.1005
Os08g0551900	Hypothetical conserved gene	-1.23288	5.61678e-05	0.00074482	28.175	66.0254
Os09g0266600	NPH3 domain containing protein	-1.23426	0.00199955	0.0145343	15.8024	37.0963
Os07g0569800	Similar to protein kinase	-1.23521	0.00232831	0.0163655	8.64967	20.5178
Os10g0171500	Similar to Cytochrome P450 CYP76H18	-1.23553	3.64209e-24	9.90792e-22	219.494	517.166
Os01g0151700	Similar to Short-chain dehydrogenase Tic32	-1.23614	0.00309822	0.0205174	15.4412	36.2838
Os01g0700100	MtN3 and saliva related transmembrane protein family protein	-1.23809	5.80803e-05	0.00076685	43.7134	103.061
Os12g0270900	Sulfotransferase family protein	-1.23826	1.34943e-09	5.78423e-08	75.3182	177.774
Os07g0418700	Proline-rich glycoprotein, ABA-dependent inhibition of root growt	-1.23873	1.05334e-11	6.22724e-10	54.2017	127.891
Os11g0672200	Similar to Protein kinase domain containing protein, expressed	-1.24061	0.000662968	0.00592215	16.689	39.5254
Os08g0105700	Similar to Bx2-like protein	-1.24244	1.40866e-10	7.07573e-09	61.2628	144.871
Os02g0458100	Similar to Sesquiterpene cyclase	-1.24311	4.03813e-06	7.83557e-05	39.6451	94.0959
Os06g0495800	Protein of unknown function DUF617, plant family protein	-1.24331	4.90171e-09	1.881e-07	194.461	460.746
Os09g0298100	Similar to predicted protein	-1.24351	0.000390075	0.00381684	14.5537	34.7331
Os06g0553100	Similar to Heat stress transcription factor C-2b	-1.24381	0.00530145	0.0316084	8.33985	19.8542
Os05g0203900	Conserved hypothetical protein	-1.24685	6.48126e-16	7.29833e-14	110.859	262.86
Os08g0352400	Hypothetical gene	-1.24796	0.000713341	0.00627594	15.1495	35.9186
Os06g0550901	Non-protein coding transcript	-1.24927	0.00352789	0.0227541	13.9522	33.2378
Os03g0705800	Protein of unknown function DUF3049 domain containing protein	-1.25071	1.56376e-13	1.24972e-11	120.463	286.647
Os09g0358100	Hypothetical conserved gene	-1.25268	4.04157e-05	0.000567431	35.5956	84.9529
Os12g0628100	Similar to Actin-depolymerizing factor 6 (ADF-6) (AtADF6)	-1.25363	1.1819e-08	4.25052e-07	93.4176	222.521
Os02g0230875	Conserved hypothetical protein	-1.25418	0.00011573	0.00138614	47.8046	114.139
Os12g0448900	Fatty acid alpha-dioxygenase family, Enzyme that oxygenates fatty acids into 2R-hydroperoxide	-1.25506	9.88589e-05	0.00121207	228.672	545.582
Os11g0138600	Similar to Phosphoglycerate mutase family protein	-1.25526	0.00357677	0.0230207	7.97204	19.239
Os02g0575900	Exo70 exocyst complex subunit family protein	-1.25555	5.4229e-11	2.91015e-09	70.6411	168.674
Os01g0371500	Similar to Glutathione-S-transferase 19E50	-1.25799	3.34131e-24	9.18058e-22	682.255	1632.57
Os01g0196300	Basic helix-loop-helix (bHLH) transcription factor, Diterpenoid phytoalexin factor, Biosynthesis of diterpenoid phytoalexins, Stress respons	-1.25816	2.60416e-12	1.6921e-10	80.4712	192.611
Os12g0189400	Similar to Photosystem I reaction centre subunit N, chloroplast precursor (PSI- N)	-1.25887	3.58822e-08	1.15988e-06	152.935	365.649
Os03g0740200	Conserved hypothetical protein	-1.25995	0.00353146	0.0227718	13.7139	32.7379
Os02g0751300	Protein of unknown function DUF581 family protein	-1.26035	0.00163233	0.012337	10.8565	26.0127
Os04g0175450	Hypothetical protein	-1.26064	0.00146599	0.0113113	17.7723	42.7043
Os02g0812000	NAD(P)-binding domain containing protein	-1.26118	0.00182485	0.0134929	12.1197	29.2489
Os07g0162500	Alpha/beta hydrolase fold-3 domain containing protein	-1.26158	0.000389679	0.00381433	23.517	56.6833
Os10g0189600	Pyridoxal phosphate-dependent transferase, major region, subdomain 1 domain containing protein	-1.26381	1.77041e-11	1.00297e-09	112.155	269.474
Os10g0459700	Similar to Xyloglucan galactosyltransferase KATAMARI 1 (EC 2.4.1.-) (MURUS3 protein)	-1.26384	0.00102438	0.00849816	22.8556	55.0888
Os09g0399800	Cinnamyl alcohol dehydrogenase (EC 1.1.1.195)	-1.26444	4.70643e-10	2.15883e-08	2752.43	6612.66
Os05g0482501	Hypothetical conserved gene	-1.26563	0.0032422	0.0212995	10.4237	25.1165
Os08g0498400	Similar to Caffeoyl-CoA 3-O-methyltransferase (Fragment)	-1.26622	3.29177e-05	0.000477533	34.745	83.4158
Os04g0508000	Protein of unknown function DUF231, plant domain containing protein	-1.26651	0.00333566	0.0217697	18.5725	44.6383
Os03g0374500	Similar to calmodulin-binding family protein	-1.267	0.000252013	0.00264716	19.2323	46.3716
Os02g0729400	Similar to Extracellular calcium sensing receptor	-1.26733	1.7743e-06	3.79679e-05	56.6594	136.092
Os11g0131100	VQ domain containing protein	-1.26883	0.0016757	0.0125934	10.4036	25.1996
Os11g0590400	Similar to NB-ARC domain containing protein	-1.27076	1.51261e-14	1.40883e-12	103.909	250.648
Os11g0489250	Similar to Cytochrome P450 family protein, expressed	-1.27174	9.78037e-14	8.06983e-12	621.067	1499.32
Os07g0466000	Conserved hypothetical protein	-1.27349	0.00018681	0.00206725	37.5052	90.4664
Os12g0609500	Glucose/ribitol dehydrogenase family protein	-1.27486	5.04463e-05	0.000683055	28.4956	68.7504
Os08g0539900	NB-ARC domain containing protein	-1.27526	0.0085658	0.0460216	8.09961	19.5613
Os11g0154500	Blast disease-responsive transcription factor, Disease resistanc	-1.27556	9.38559e-08	2.75217e-06	41.8005	101.48
Os09g0541100	Cupredoxin domain containing protein	-1.27642	0.0001215	0.00144641	20.8264	50.2516
Os09g0392700	Hypothetical conserved gene	-1.27738	0.000148749	0.0017194	20.1498	49.0194
Os03g0223100	Cytochrome P450 family protein	-1.27918	0.000910718	0.00771597	14.2597	34.7935
Os11g0488900	Similar to MYND finger family protein, expressed	-1.27995	0.000518971	0.00482873	38.2642	92.9722
Os04g0514150	Hypothetical gene	-1.28449	0.000285166	0.00293564	19.5464	47.7059
Os12g0190200	Similar to Thylakoid lumenal 29.8 kDa protein, chloroplast precursor	-1.28621	7.27735e-05	0.000933485	23.0389	56.2576
Os09g0478300	Similar to Cellulose synthase-like protein E6	-1.28654	1.18543e-21	2.53781e-19	154.205	376.211
Os11g0260100	SAM dependent carboxyl methyltransferase family protein	-1.28938	1.34618e-08	4.79116e-07	51.785	126.151
Os04g0591300	Similar to OSIGBa0142I02-OSIGBa0101B20.10 protein	-1.29132	0.000436714	0.00419111	18.8935	46.2788
Os08g0298700	Similar to male sterility protein 2	-1.2942	2.481e-05	0.000377871	23.494	57.6603
Os05g0493800	Similar to nodulin-like protein	-1.2947	2.53478e-24	7.10668e-22	840.844	2063.19
Os11g0581700	Similar to EPIDERMAL PATTERNING FACTOR-like protein 4	-1.29506	0.000198375	0.00217153	19.3398	47.3813
Os06g0592200	Hypothetical protein	-1.29553	0.0001954	0.00214495	17.7499	43.7409
Os07g0281800	Similar to Aldehyde oxidase-2	-1.29875	0.000916559	0.00776067	221.885	545.808
Os01g0363300	Uncharacterised protein family UPF0497, trans-membrane plant subgroup domain containing protein	-1.29921	3.98809e-06	7.76038e-05	23.6496	58.4308
Os07g0484200	Similar to Actin-depolymerizing factor 1 (ADF 1) (ZmABP1) (ZmADF1)	-1.29955	2.09103e-05	0.000326154	86.1603	212.641
Os03g0279950	Similar to Kinase binding protein (Fragment)	-1.30211	0.000452082	0.00431001	18.6888	45.9536
Os02g0197600	Chlorophyll a/b-binding protein type III (Fragment)	-1.30248	0.00428013	0.0265584	281.438	694.104
Os08g0430800	Conserved hypothetical protein	-1.30298	1.77551e-12	1.1865e-10	92.969	229.312
Os01g0609000	Similar to Pleiotropic drug resistance protein 3	-1.30493	0.00882907	0.0469949	9.79561	24.2251
Os11g0428800	Cupredoxin domain containing protein	-1.30612	0.00552997	0.0326685	202.883	501.681
Os02g0106600	Zinc finger, RING/FYVE/PHD-type domain containing protein	-1.30722	2.69868e-06	5.54593e-05	31.0169	76.4771
Os09g0358000	Similar to OsD305	-1.30948	4.65019e-10	2.14018e-08	57.0421	141.386
Os04g0688200	Similar to Peroxidase (EC 1.11.1.7)	-1.31107	2.77777e-14	2.45408e-12	375.046	930.602
Os08g0141400	Similar to mRNA, clone: RTFL01-03-I20	-1.31141	3.90676e-34	2.21684e-31	298.838	742.489
Os10g0502300	Hypothetical conserved gene	-1.31171	0.000415056	0.00401835	16.6175	41.4978
Os04g0512300	Arp2/3 complex, 34kDa subunit p34-Arc family protein	-1.31185	3.50318e-07	8.92888e-06	39.0137	96.65
Os07g0171100	Tetratricopeptide-like helical domain containing protein	-1.31195	0.00412267	0.0258048	26.172	64.9856
Os03g0179700	Similar to OSIGBa0140O07.11 protein	-1.31207	0.00658589	0.0375252	12.8619	32.0014
Os11g0121000	Hypothetical conserved gene	-1.31797	1.05616e-11	6.22724e-10	56.2705	140.444
Os11g0475200	Non-protein coding transcript	-1.31798	0.000436993	0.00419233	23.3879	58.0134
Os02g0460200	Similar to OSIGBa0131F24.5 protein	-1.31839	2.54856e-05	0.000386661	28.1301	70.0089
Os03g0335200	Similar to WRKY1 (WRKY transcription factor 17)	-1.32026	3.15371e-07	8.12865e-06	32.9874	81.6778
Os10g0538200	Peptidase aspartic, catalytic domain containing protein	-1.32254	1.41232e-17	2.03167e-15	335.626	839.063
Os02g0590400	Lecithin:cholesterol acyltransferase family protein	-1.32271	7.53257e-16	8.41321e-14	89.8205	224.88
Os05g0579500	Similar to 10A19I.7	-1.32389	0.00320371	0.0210915	11.4893	28.8346
Os05g0586600	Similar to SIGE (RNA polymerase sigma subunit E); DNA binding / DNA-directed RNA polymerase/ sigma factor/ transcription factor	-1.32456	8.4422e-05	0.00106354	30.9292	77.2847
Os06g0691200	Similar to Thaumatin-like protein precursor	-1.32474	4.73095e-13	3.55157e-11	176.372	442.203
Os06g0108600	Similar to Expansin-A17	-1.32602	0.00939103	0.0493078	128.336	321.986
Os12g0290200	Hypothetical protein	-1.32679	0.00102897	0.00852612	12.9918	32.561
Os06g0553001	Conserved hypothetical protein	-1.32763	0.00623548	0.0359476	7.37521	18.527
Os10g0535900	Similar to ATEXPA7 (ARABIDOPSIS THALIANA EXPANSIN A7)	-1.32849	0.00142231	0.0110487	12.7871	31.9028
Os07g0591700	Conserved hypothetical protein	-1.32988	2.94096e-05	0.00043444	33.7276	85.0534
Os05g0559316	Hypothetical conserved gene	-1.33159	9.29004e-15	8.92493e-13	67.2944	169.225
Os02g0229400	Tonoplast monosaccharide transpoter, Vacuolar sugar transpor	-1.33278	0.0085105	0.045806	8.51883	21.2896
Os07g0577600	Similar to Type II chlorophyll a/b binding protein from photosystem I precursor	-1.33462	5.2593e-13	3.90553e-11	217.771	549.326
Os09g0432300	Similar to AAA-type ATPase family protein	-1.33644	0.00747621	0.0413474	9.47689	23.9334
Os05g0484800	Protein of unknown function DUF567 family protein	-1.3371	5.64654e-14	4.84826e-12	108.549	274.536
Os05g0318600	Similar to FERONIA receptor-like kinase	-1.33792	0.00394736	0.0249442	7.67382	19.41
Os10g0508700	Pectinesterase inhibitor domain containing protein	-1.33809	0.000889106	0.00756318	19.6361	49.6616
Os05g0334750	Similar to CBL-interacting protein kinase 22	-1.33983	6.76864e-05	0.000877242	20.9395	53.1075
Os04g0179100	Similar to OSIGBa0109M01.2 protein	-1.34094	0.00797191	0.0435106	17.2288	43.5699
Os07g0542900	Similar to blue copper protein	-1.34181	0.000688674	0.00610978	135.203	342.984
Os06g0641066	Hypothetical protein	-1.34203	0.000574844	0.00526656	19.5908	49.7465
Os07g0250900	Harpin-induced 1 domain containing protein	-1.34217	8.01379e-10	3.5629e-08	48.8402	123.654
Os06g0247101	Non-protein coding transcript	-1.34242	5.55391e-05	0.00073898	20.9662	53.2923
Os03g0861400	Hypothetical conserved gene	-1.34267	1.72116e-13	1.36678e-11	212.302	538.477
Os01g0508500	Conserved hypothetical protein	-1.34374	6.74585e-09	2.53209e-07	25.7121	64.8858
Os03g0196400	Similar to UPF0497 membrane protein 12	-1.34493	3.93259e-07	9.89487e-06	37.9669	96.784
Os03g0692000	Glycosyl transferase, family 14 protein	-1.34614	4.22561e-05	0.000589953	24.6946	63.0404
Os11g0236100	Similar to Sucrose-phosphate synthase	-1.34841	0.00162522	0.0122947	13.1283	33.1942
Os04g0395800	Tify domain containing protein	-1.34914	0.000912811	0.00773132	11.9711	30.4386
Os09g0427125	Hypothetical conserved gene	-1.35111	0.00480219	0.0291398	19.3496	49.579
Os03g0242300	Hypothetical protein	-1.35461	2.03164e-25	6.13422e-23	308.534	788.415
Os08g0404500	C1-like domain containing protein	-1.35621	4.28166e-05	0.000596567	16.0268	41.1672
Os02g0582900	Conserved hypothetical protein	-1.36182	7.83789e-07	1.84176e-05	1998.89	5136.83
Os03g0293100	Conserved hypothetical protein	-1.36396	0.000230977	0.00245982	21.7084	55.848
Os04g0300600	Hypothetical conserved gene	-1.36474	0.00274748	0.0186348	6.38584	16.3065
Os12g0258700	Cupredoxin domain containing protein	-1.36543	1.59788e-20	3.02782e-18	777.172	2001.81
Os02g0240100	Similar to Peroxidase 2 (Fragment)	-1.36736	2.15855e-06	4.52389e-05	53.4562	137.828
Os09g0431100	GPCR, family 3, metabotropic glutamate receptor-like protein	-1.37266	0.00104972	0.00865869	9.02868	23.5747
Os12g0614100	Similar to Lipase family protein	-1.37311	0.00198872	0.0144671	24.0217	62.3629
Os07g0416900	Similar to Omega-6 fatty acid desaturase, endoplasmic reticulum isozyme 2 (EC 1.14.19.-)	-1.37432	0.000688593	0.00610978	68.6478	177.741
Os11g0171300	Fructose-bisphosphate aldolase, chloroplast precursor (EC 4.1.2.13) (ALDP)	-1.37722	8.70482e-08	2.57453e-06	502.902	1306.17
Os03g0839300	Conserved hypothetical protein	-1.37814	5.83697e-45	8.90981e-42	292.357	758.974
Os01g0249800	Heavy metal-associated domain, HMA domain containing protein	-1.38291	4.81567e-11	2.59442e-09	69.2049	180.259
Os08g0373400	Conserved hypothetical protein	-1.38762	0.000245688	0.00259137	21.4961	56.419
Os07g0663900	Similar to Oxidoreductase, short chain dehydrogenase/reductase family protein, expressed	-1.38836	1.50073e-05	0.000244133	18.7561	48.803
Os06g0264800	Similar to Threonine endopeptidase	-1.38959	4.85135e-06	9.18015e-05	52.4945	137.498
Os07g0173601	Hypothetical conserved gene	-1.391	0.000557087	0.00512609	16.0361	42.1135
Os06g0187500	Hypothetical conserved gene	-1.39289	0.00798939	0.0435721	7.06771	18.4815
Os05g0213900	Virulence factor, pectin lyase fold family protein	-1.39356	3.95298e-39	3.39413e-36	926.269	2433.64
Os09g0371625	Hypothetical protein	-1.3992	4.09193e-06	7.90096e-05	30.2388	79.6674
Os06g0523300	Conserved hypothetical protein	-1.40103	0.000767386	0.0066766	13.1965	35.0003
Os01g0778400	Hypothetical protein	-1.4014	2.22718e-06	4.63943e-05	36.5919	96.8688
Os09g0553900	Conserved hypothetical protein	-1.40404	1.23695e-05	0.000206856	43.799	116.14
Os06g0613600	Cytochrome P450 family protein	-1.40481	2.9805e-05	0.000439571	16.6521	43.8199
Os01g0337500	Similar to H+-pyrophosphatase (Fragment)	-1.4053	1.39401e-16	1.69477e-14	94.4137	250.238
Os07g0129300	Similar to PR1a protein	-1.40861	0.00939487	0.0493186	271.628	721.03
Os02g0436500	Hypothetical gene	-1.41051	0.0041561	0.0259557	9.08667	24.1737
Os01g0300400	Hypothetical conserved gene	-1.41116	0.00184814	0.0136211	9.08899	24.2024
Os04g0125700	Concanavalin A-like lectin/glucanase domain containing protein	-1.41166	2.27833e-12	1.49402e-10	1838.6	4890.82
Os07g0573200	Similar to Adenylyl-sulfate kinase	-1.412	7.91207e-05	0.00100412	20.9148	55.8338
Os05g0137500	Similar to WRKY transcription factor 5	-1.41333	0.00059528	0.00541228	8.42489	22.4088
Os11g0475000	Hypothetical protein	-1.41355	4.16785e-11	2.2587e-09	62.0522	165.166
Os07g0241050	Hypothetical protein	-1.41844	0.00448645	0.0275648	9.46568	25.2887
Os02g0101500	Peroxisomal hydroxypyruvate reductase, NADH-dependent HPR, Photorespiratory metabolis	-1.42037	0.000685294	0.00608963	22.3678	59.8967
Os08g0537002	Hypothetical gene	-1.4219	0.0041744	0.0260435	10.2639	27.3231
Os04g0128700	Thioredoxin-like fold domain containing protein	-1.42531	1.8083e-09	7.51663e-08	30.1926	81.569
Os01g0892600	Pectinacetylesterase family protein	-1.42698	1.89891e-07	5.20704e-06	47.9546	128.889
Os01g0594800	Similar to D-amino acid oxidase	-1.42946	0.00836715	0.0452017	8.445	22.6671
Os07g0130800	Protein kinase, catalytic domain domain containing protein	-1.43334	0.00879388	0.046853	4.54449	12.3116
Os05g0516100	Conserved hypothetical protein	-1.43448	0.00284492	0.019201	8.38701	22.6694
Os02g0286933	Conserved hypothetical protein	-1.43504	0.0013507	0.0106064	10.141	27.4428
Os03g0853200	Tetraspanin domain containing protein	-1.43668	5.55651e-11	2.9649e-09	31.5768	84.4063
Os03g0132900	Similar to Chitinase 11	-1.43874	1.98245e-09	8.12982e-08	30.3426	82.5867
Os04g0593400	Similar to OSIGBa0142I02-OSIGBa0101B20.20 protein	-1.44744	1.31043e-23	3.30326e-21	231.102	630.578
Os05g0594500	Invasin/intimin cell-adhesion domain containing protein	-1.45446	8.09458e-12	4.89882e-10	100.939	276.932
Os06g0662150	Non-protein coding transcript	-1.45594	2.05044e-06	4.33703e-05	28.3367	77.696
Os04g0599650	DNA helicase, UvrD/REP type domain containing protein	-1.4567	1.20797e-12	8.31835e-11	44.3116	121.282
Os06g0670300	Homeodomain-like containing protein	-1.45783	9.41373e-13	6.61513e-11	55.9284	153.046
Os11g0643400	Similar to Serine carboxypeptidase family protein	-1.45984	0.00561593	0.0330697	11.8884	32.7757
Os11g0600500	Calcium-binding EF-hand domain containing protein	-1.46172	0.00570721	0.0334495	5.73063	15.5335
Os11g0668300	Hypothetical conserved gene	-1.46324	7.69347e-11	4.03408e-09	110.677	305.275
Os05g0513100	Similar to PlCYC4 protein (Fragment)	-1.46374	0.00875826	0.0466903	6.73354	18.4618
Os03g0639300	Similar to Helix-loop-helix DNA-binding domain containing protein, expressed	-1.47656	0.00112457	0.00913894	8.47863	23.4461
Os07g0558100	Similar to Myb-related transcription factor LBM1	-1.48568	5.64645e-05	0.000748033	11.8482	33.3622
Os08g0231400	Germin-like protein 8-12, Disease resistanc	-1.48738	2.02901e-10	9.95518e-09	736.117	2063.87
Os12g0191300	Similar to Phage head-tail adaptor family protein, expressed	-1.49227	1.07726e-05	0.000183958	24.7494	69.3309
Os01g0687400	Similar to Chitinase (EC 3.2.1.14)	-1.49375	3.3537e-30	1.51059e-27	150.28	422.734
Os08g0477100	Similar to Latex allergen	-1.50309	0.00325653	0.0213701	147.534	418.28
Os03g0575200	Similar to Potassium transporter	-1.50479	6.71068e-08	2.05097e-06	294.93	837.01
Os05g0493100	Similar to KI domain interacting kinase 1	-1.5071	3.94863e-05	0.000556087	10.197	28.8956
Os11g0707000	Similar to Ribulose bisphosphate carboxylase/oxygenase activase, chloroplastic	-1.50753	0.00103243	0.00854688	413.162	1174.67
Os09g0491596	Conserved hypothetical protein	-1.50758	0.00934846	0.0491125	4.15659	11.9242
Os11g0271000	Hypothetical protein	-1.50947	1.23164e-05	0.000206093	16.1366	45.9117
Os12g0572000	R2R3-type MYB transcription factor, Adaptive growth, Salt toleranc	-1.51136	1.52977e-12	1.03527e-10	50.024	143.159
Os11g0215100	Plant disease resistance response protein family protein	-1.51138	0.00121065	0.00968097	11.6837	33.0967
Os06g0674100	Conserved hypothetical protein	-1.51451	7.29077e-06	0.000131444	16.7539	47.9313
Os07g0202000	UDP-glucuronosyl/UDP-glucosyltransferase family protein	-1.51616	3.71074e-06	7.30869e-05	20.9461	60.0421
Os10g0419500	Similar to SIPL	-1.52044	2.59352e-13	2.01869e-11	41.5556	119.369
Os12g0184300	Conserved hypothetical protein	-1.5206	0.00246193	0.0171251	9.03757	26.0462
Os08g0552400	Hypothetical conserved gene	-1.52303	4.66043e-06	8.84934e-05	32.5297	93.5352
Os04g0229100	Similar to Sinapyl alcohol dehydrogenase	-1.52426	1.36525e-13	1.10653e-11	46.8077	134.375
Os04g0639000	Conserved hypothetical protein	-1.52743	0.000271317	0.00282242	10.5111	30.2664
Os04g0422300	Protein of unknown function DUF6, transmembrane domain containing protein	-1.52751	0.00211305	0.0151588	9.41002	27.2443
Os11g0210100	Similar to Class III peroxidase 133	-1.53097	0.000445754	0.00425853	15.9053	45.7646
Os12g0125500	Similar to MatE family protein, expressed	-1.53766	2.88157e-06	5.88654e-05	20.4497	59.1172
Os11g0637100	Similar to Sugar transporter family protein	-1.53846	0.000358653	0.00356268	13.3708	38.7877
Os01g0138500	Protein of unknown function DUF789 family protein	-1.54585	2.92432e-08	9.66892e-07	43.4577	126.876
Os09g0435700	Hypothetical conserved gene	-1.54616	0.00104786	0.00865374	10.5177	30.6975
Os08g0201500	Similar to SHR5-receptor-like kinase (Fragment)	-1.54744	2.60625e-05	0.000393598	10.899	31.7468
Os12g0586300	Myb-like DNA-binding domain, SHAQKYF class domain containing protein	-1.54942	1.37926e-20	2.65011e-18	94.9183	277.96
Os10g0439200	Similar to Expansin-A28	-1.55082	0.00107785	0.00883237	11.0588	32.6526
Os04g0219600	Similar to NBS-LRR protein (Fragment)	-1.5536	0.000257959	0.00269801	9.91853	28.9069
Os11g0708100	Similar to Laccase-22	-1.55371	7.16984e-18	1.07064e-15	205.222	602.881
Os10g0352000	Conserved hypothetical protein	-1.55455	0.000206869	0.00224307	15.1248	44.3089
Os02g0148000	CCT domain containing protein	-1.55472	0.000443466	0.00423962	28.7705	84.2403
Os06g0602400	Similar to DEAD-box protein 3, X-chromosomal (DEAD-box RNA helicase DEAD3) (mDEAD3) (Embryonic RNA helicase) (D1PAS1 related sequence 2)	-1.55998	0.0020839	0.0150121	8.63846	25.663
Os12g0175400	Similar to OSMYB2	-1.56112	3.26507e-15	3.31037e-13	58.9232	173.888
Os09g0371100	Similar to hydrogen symporter	-1.56334	2.40104e-16	2.84358e-14	59.9192	177.059
Os07g0664000	Similar to Oxidoreductase, short chain dehydrogenase/reductase family protein, expressed	-1.56434	0.00151342	0.0115991	8.13982	23.9657
Os01g0214600	Lipase, GDSL domain containing protein	-1.56505	6.68173e-14	5.63151e-12	154.368	457.171
Os07g0605400	Similar to EGG APPARATUS-1 protein (ZmEA1)	-1.56596	1.1305e-29	5.00995e-27	144.073	425.339
Os04g0126500	Hypothetical protein	-1.56677	9.17749e-05	0.00114152	28.1447	82.9405
Os09g0356800	Protein kinase, core domain containing protein	-1.5678	0.00176287	0.0131229	6.03581	17.7282
Os02g0282000	NB-ARC domain containing protein	-1.57083	0.00165626	0.0124746	5.15485	15.5915
Os01g0724700	Similar to lachrymatory-factor synthase	-1.5775	9.50119e-07	2.16284e-05	21.6167	64.6784
Os02g0818900	Heavy metal transport/detoxification protein domain containing protein	-1.57832	7.31792e-13	5.23612e-11	47.4204	141.31
Os11g0514500	Sorghum bicolor leucine-rich repeat-containing extracellular glycoprotein precursor	-1.5805	2.40149e-08	8.15615e-07	232.898	696.354
Os09g0378700	Similar to ubiquitin-protein ligase	-1.58127	0.000158387	0.00181252	19.7487	59.3523
Os08g0293300	NB-ARC domain containing protein	-1.58468	4.77206e-09	1.84412e-07	38.2497	115.057
Os03g0398250	Zinc finger, RING/FYVE/PHD-type domain containing protein	-1.58915	0.00515083	0.0308466	11.4781	34.6075
Os05g0503500	Non-protein coding transcript	-1.58951	8.03294e-14	6.7086e-12	130.199	392.3
Os02g0641000	Zinc finger, LIM-type domain containing protein	-1.5902	0.000274559	0.00284994	16.7226	50.4356
Os04g0205200	NB-ARC domain containing protein	-1.59134	8.8789e-05	0.00111142	9.81107	29.5
Os03g0118800	Similar to Hydroxymethylglutaryl-CoA synthase	-1.59781	1.65609e-13	1.31892e-11	51.7214	156.842
Os06g0206900	Conserved hypothetical protein	-1.59851	1.91889e-07	5.25133e-06	30.5954	92.4949
Os09g0279400	Rhodanese-like domain containing protein	-1.59856	0.000429254	0.00412384	14.8229	45.1932
Os11g0120725	Similar to ATPase-like protein	-1.59981	0.00223409	0.015845	7.75423	23.3958
Os10g0550800	Hypothetical conserved gene	-1.60005	0.005688	0.0333511	63.6744	192.883
Os08g0476900	Similar to Patatin-like protein 1	-1.60181	1.46537e-06	3.19798e-05	114.276	346.645
Os02g0472700	Similar to receptor-like serine-threonine protein kinase	-1.60274	0.000156606	0.00179813	6.71112	20.2524
Os07g0494800	Serine/threonine protein kinase domain containing protein	-1.60339	1.54416e-11	8.8575e-10	37.1093	112.825
Os02g0601500	Cytochrome P450 family protein	-1.6036	0.000804021	0.00693603	9.47457	28.7036
Os07g0410300	Conserved hypothetical protein	-1.60929	4.65333e-17	6.20655e-15	55.6294	170.426
Os12g0141000	Conserved hypothetical protein	-1.61488	3.62019e-07	9.2015e-06	14.407	43.9627
Os01g0976450	SET domain domain containing protein	-1.62322	6.87568e-26	2.12265e-23	90.7225	278.872
Os10g0113100	Aldo/keto reductase family protein	-1.63003	5.45059e-15	5.36776e-13	113.339	351.158
Os04g0614300	Hypothetical conserved gene	-1.63028	0.0069016	0.0388742	3.84252	11.923
Os08g0152400	Similar to P450	-1.63485	0.000969472	0.00813847	9.58436	29.5383
Os11g0453900	Dehydrin RAB 16D	-1.63561	0.00196395	0.0143096	7.80564	24.0331
Os04g0468600	Hypothetical conserved gene	-1.63742	2.1693e-14	1.96065e-12	538.426	1674.67
Os06g0210400	Concanavalin A-like lectin/glucanase, subgroup domain containing protein	-1.6424	1.95973e-09	8.0728e-08	27.4077	85.4666
Os05g0472000	Similar to LSH6 (LIGHT SENSITIVE HYPOCOTYLS 6)	-1.64737	7.21334e-12	4.43386e-10	54.4255	170.277
Os06g0287200	Similar to NBS-LRR type R protein Nbs7-75	-1.64879	8.3592e-15	8.08723e-13	42.3067	132.733
Os09g0130700	Conserved hypothetical protein	-1.64942	0.000255562	0.00267718	7.68735	24.1271
Os02g0439200	Protein kinase PKN/PRK1, effector domain containing protein	-1.64964	1.86379e-10	9.1938e-09	29.2055	92.001
Os10g0109900	Major facilitator superfamily, general substrate transporter domain containing protein	-1.65572	2.93121e-06	5.96578e-05	16.6932	52.8361
Os08g0152366	Hypothetical protein	-1.65599	0.000485634	0.00456806	11.3047	35.4989
Os03g0412400	Conserved hypothetical protein	-1.65819	5.41531e-09	2.05797e-07	15.8852	49.7673
Os05g0206100	Conserved hypothetical protein	-1.65953	0.000299664	0.003054	12.8577	40.7517
Os10g0119100	Hypothetical conserved gene	-1.65999	0.00595741	0.0346221	4.94361	15.5466
Os12g0292400	Similar to Petunia ribulose 1,5-bisphosphate carboxylase small subunit mRNA (clone pSSU 51), partial cds. (Fragment)	-1.66103	4.4549e-08	1.41343e-06	39.5555	124.67
Os09g0552600	RmlC-like jelly roll fold domain containing protein	-1.66306	1.99831e-06	4.2398e-05	10.4551	33.2707
Os10g0340600	Similar to Beta-galactosidase	-1.66826	0.00580446	0.0339038	3.93413	12.3326
Os11g0256400	Zinc finger, SWIM-type domain containing protein	-1.66851	8.16092e-14	6.79483e-12	43.1792	137.021
Os11g0416900	ABC transporter-like domain containing protein	-1.67221	6.86904e-05	0.000888577	10.8453	34.5423
Os11g0694150	Hypothetical gene	-1.67412	2.63334e-05	0.000396445	18.4766	59.0442
Os03g0361700	Similar to Terpene synthase family, metal binding domain containing protein, expressed	-1.67868	2.39625e-06	4.96526e-05	15.8337	50.5469
Os01g0832600	Similar to Leucoanthocyanidin dioxygenase-like protein	-1.68085	1.67927e-05	0.000269507	11.1056	35.8618
Os07g0417200	Similar to Delta 12 oleic acid desaturase FAD2	-1.68319	1.20074e-09	5.17919e-08	111.338	357.196
Os02g0581100	Similar to photosystem II 5 kD protein	-1.68668	3.71652e-05	0.000527999	19.1314	61.7477
Os04g0423100	Monooxygenase, FAD-binding domain containing protein	-1.68674	0.000486139	0.00457124	9.73298	31.4712
Os11g0248466	Hypothetical protein	-1.6878	6.14833e-08	1.89385e-06	28.4966	92.2241
Os08g0553750	Protein of unknown function DUF241, plant domain containing protein	-1.69152	0.000101095	0.00123727	15.2589	48.9739
Os06g0283100	Similar to UDP-glycosyltransferase	-1.69335	1.41053e-05	0.000231516	13.3797	43.2065
Os10g0333000	Hypothetical conserved gene	-1.69477	6.61384e-08	2.02589e-06	20.6946	66.9892
Os10g0110600	Similar to cDNA clone:J023063N08, full insert sequence	-1.6998	1.57299e-05	0.000254221	14.4116	46.7751
Os05g0478700	Hypothetical conserved gene	-1.70431	7.69664e-08	2.31624e-06	15.6837	51.2822
Os04g0359700	Hypothetical conserved gene	-1.70609	1.92898e-07	5.26846e-06	19.6426	64.0788
Os02g0205200	Similar to Unidentified precursor	-1.70633	8.33902e-09	3.08791e-07	53.9782	176.446
Os04g0518400	Similar to Phenylalanine ammonia-lyase (Fragment)	-1.71107	1.94919e-17	2.76062e-15	49.1019	159.922
Os03g0768900	Hypothetical conserved gene	-1.71483	2.98481e-05	0.000439971	14.5401	47.9934
Os02g0503100	Similar to flavonoid 3-monooxygenase	-1.71647	7.60358e-07	1.78866e-05	18.3939	60.7721
Os03g0347900	Terpenoid synthase domain containing protein	-1.71716	0.000176133	0.00197205	16.1296	52.9861
Os01g0784500	Conserved hypothetical protein	-1.71818	0.00900183	0.0476835	3.53502	11.55
Os09g0409100	Conserved hypothetical protein	-1.72296	1.2417e-18	1.97209e-16	139.879	461.279
Os03g0786100	Glycolate oxidase, Photorespiratory enzyme, Strong regulation over photosynthesis, Feed-back inhibition on Rubisco activas	-1.72486	3.77066e-06	7.41608e-05	29.0967	96.0969
Os01g0551100	Ribonuclease III domain containing protein	-1.72696	2.22048e-29	9.38614e-27	140.197	463.055
Os05g0370300	Similar to src2-like protein	-1.72736	0.000169863	0.00191512	12.4361	41.4194
Os11g0598300	NB-ARC domain containing protein	-1.73452	4.55041e-10	2.09777e-08	18.5593	61.7758
Os12g0135100	Similar to Phosphoglycerate mutase family protein	-1.73466	1.20436e-06	2.66433e-05	12.3254	40.8928
Os10g0386300	Hypothetical protein	-1.73783	0.00387661	0.0245698	4.21689	13.985
Os10g0536600	Plant peroxidase domain containing protein	-1.73825	1.53039e-06	3.33457e-05	41.0434	137.444
Os11g0307300	Herbicide safener binding protein	-1.74257	5.36819e-22	1.18949e-19	255.631	855.759
Os04g0372400	Conserved hypothetical protein	-1.7555	7.9584e-07	1.85953e-05	16.4998	55.6353
Os04g0371000	Four-helical cytokine family protein	-1.75595	1.74273e-06	3.73797e-05	10.1321	34.2601
Os02g0695200	Similar to P-type R2R3 Myb protein (Fragment)	-1.75734	2.66308e-09	1.07181e-07	16.0852	54.3558
Os07g0170900	Conserved hypothetical protein	-1.7662	5.22461e-05	0.000702914	12.2315	41.6879
Os01g0559750	Hypothetical gene	-1.76855	4.9713e-07	1.21523e-05	920.106	3135.06
Os04g0507950	Hypothetical conserved gene	-1.76995	9.30523e-28	3.36409e-25	219.178	747.67
Os02g0788133	Similar to Thioredoxin	-1.77045	0.00354987	0.022869	5.62124	19.1475
Os03g0861300	Similar to Aquaporin	-1.7707	0.00913857	0.0482404	7.89396	27.1378
Os10g0579200	Sugar/inositol transporter domain containing protein	-1.77354	6.28903e-14	5.36638e-12	30.9338	105.525
Os02g0212300	Conserved hypothetical protein	-1.77357	9.98378e-16	1.09726e-13	96.3745	329.415
Os01g0864200	Conserved hypothetical protein	-1.77636	0.00445626	0.0273977	3.24762	10.8744
Os06g0222100	Similar to Ramosa 3 (Fragment)	-1.78024	9.70057e-06	0.000168372	10.5536	36.1619
Os08g0552900	Protein of unknown function DUF241, plant domain containing protein	-1.78783	0.000311333	0.00315304	8.82633	30.3454
Os04g0682400	Similar to H0124B04.13 protein	-1.79161	0.00546136	0.0323439	3.87151	13.3549
Os10g0503300	Similar to 10-deacetylbaccatin III 10-O-acetyltransferase	-1.79458	1.25786e-10	6.38968e-09	17.7845	60.8784
Os11g0229300	Similar to NBS-LRR-like protein	-1.79775	0.00165703	0.012477	6.08723	20.8616
Os03g0267300	Similar to Fructose-1,6-bisphosphatase, chloroplast precursor (EC 3.1.3.11) (D- fructose-1,6-bisphosphate 1-phosphohydrolase) (FBPase)	-1.79874	0.00255492	0.0176069	13.3349	46.3392
Os09g0472900	Similar to Blight-associated protein p12 precursor	-1.80061	0.000280784	0.00289807	61.9179	215.39
Os01g0253800	Conserved hypothetical protein	-1.80307	8.72933e-10	3.85606e-08	21.213	74.3206
Os03g0360600	Mitochodrial transcription termination factor-related family protein	-1.80542	0.00673438	0.038112	5.59881	19.6007
Os03g0182000	Similar to flavin-dependent monooxygenase 1	-1.80791	2.98726e-05	0.000440097	6.24938	22.0752
Os12g0291400	Similar to Petunia ribulose 1,5-bisphosphate carboxylase small subunit mRNA (clone pSSU 51), partial cds. (Fragment)	-1.8084	0.000295687	0.00302243	10.0896	35.4678
Os02g0675400	Similar to OSIGBa0111L12.2 protein	-1.81368	0.000291153	0.00298497	10.6252	37.1484
Os01g0808900	Similar to SigA binding protein	-1.81956	5.28646e-07	1.28017e-05	14.8219	52.1127
Os03g0273200	Similar to Laccase (EC 1.10.3.2)	-1.82313	0.007484	0.0413743	177.405	627.945
Os04g0345800	Similar to OSIGBa0127B24.5 protein	-1.82834	7.6542e-05	0.000976354	8.79734	31.1961
Os06g0683100	NAD(P)-binding domain containing protein	-1.83105	0.00778521	0.0426959	4.17437	14.9512
Os04g0612500	Similar to 36.4 kDa proline-rich protein	-1.83227	0.00258225	0.0177464	6.04935	21.377
Os04g0451200	UDP-glucuronosyl/UDP-glucosyltransferase family protein	-1.83791	3.04525e-08	9.9932e-07	22.4954	80.1969
Os02g0625300	Similar to PEPC kinase	-1.84897	8.25218e-14	6.85006e-12	44.4266	160.071
Os07g0281700	Similar to Aldehyde oxidase-2	-1.85102	0.000125356	0.00148333	10.5289	37.9477
Os11g0586200	Similar to Calmodulin	-1.85365	0.00685526	0.0386449	7.50373	27.3704
Os12g0170800	Similar to Citrate binding protein precursor	-1.85881	9.39715e-06	0.00016383	114.741	416.015
Os07g0148200	Similar to Flavonol 3-O-glucosyltransferase (EC 2.4.1.91) (UDP-glucose flavonoid 3-O-glucosyltransferase) (Bronze-1) (Bz-McC allele)	-1.86007	2.78728e-10	1.35068e-08	35.9147	130.66
Os03g0817100	Uncharacterised protein family UPF0497, trans-membrane plant domain containing protein	-1.86076	4.34526e-13	3.28899e-11	30.7417	111.762
Os07g0167700	Conserved hypothetical protein	-1.87358	8.61451e-07	1.99056e-05	21.0503	76.4782
Os12g0261300	Conserved hypothetical protein	-1.87732	2.21314e-18	3.43549e-16	53.3735	195.855
Os03g0836800	Similar to IAA-amino acid hydrolase 1 (EC 3.5.1.-)	-1.88694	1.05884e-28	4.15609e-26	407.832	1508.86
Os02g0185300	Cytochrome P450 family protein	-1.89108	9.19597e-05	0.00114278	8.25712	30.9049
Os06g0212900	Heat shock protein Hsp70 family protein	-1.89239	0.00318031	0.02096	4.56692	16.9019
Os10g0469900	TGF-beta receptor, type I/II extracellular region family protein	-1.89743	9.6545e-10	4.23749e-08	22.0476	82.1185
Os02g0584200	Conserved hypothetical protein	-1.90522	1.30658e-10	6.61135e-09	61.7368	230.824
Os01g0116900	Protein kinase, catalytic domain domain containing protein	-1.90678	3.61291e-06	7.13134e-05	10.1499	38.1511
Os08g0126100	Hypothetical conserved gene	-1.91264	4.70139e-05	0.000644267	7.00741	26.3828
Os02g0508500	Conserved hypothetical protein	-1.92013	4.164e-07	1.03479e-05	10.9369	41.1815
Os07g0656700	Uncharacterised conserved protein UCP022348 domain containing protein	-1.9433	0.00132519	0.0104349	5.26889	20.2267
Os12g0257600	Similar to Laccase-25	-1.94431	6.05728e-06	0.000111399	6.60597	25.4931
Os07g0430501	Similar to Thionin-like peptide	-1.94832	4.14815e-07	1.03425e-05	24.6334	94.8468
Os06g0212600	Xyloglucan fucosyltransferase family protein	-1.95106	0.0056792	0.0333209	4.48187	17.5148
Os12g0459100	Similar to Transferase family protein	-1.95287	3.23233e-10	1.54455e-08	27.9927	107.756
Os12g0189300	Pyruvate/Phosphoenolpyruvate kinase, catalytic core domain containing protein	-1.96185	0.00210243	0.0151063	5.58992	21.8463
Os08g0545500	Similar to Dehydration-responsive element-binding protein 1J	-1.96198	0.00714703	0.039978	3.14479	12.265
Os03g0642300	Protein kinase-like domain containing protein	-1.96689	4.4969e-12	2.84039e-10	47.6073	186.206
Os02g0277700	Leucine-rich repeat domain containing protein	-1.96807	2.25723e-09	9.18812e-08	13.1058	50.7764
Os07g0663600	Short-chain dehydrogenase/reductase SDR domain containing protein	-1.96907	0.00371015	0.0237346	4.53792	17.8371
Os03g0739700	Uncharacterised protein family UPF0114 domain containing protein	-1.97258	0.00917009	0.0483822	1.70488	6.86937
Os06g0663000	Protein kinase, catalytic domain domain containing protein	-1.98315	0.00783776	0.0429286	2.104	8.31378
Os09g0555150	Sulfotransferase family protein	-1.98333	0.00527494	0.0314937	2.07269	8.2785
Os12g0589000	Similar to Helix-loop-helix DNA-binding domain containing protein	-1.98869	0.000903403	0.00766582	5.87925	23.4999
Os10g0533500	Similar to Beta-ring hydroxylase (Fragment)	-1.99024	0.00843682	0.0455065	2.4316	9.69721
Os02g0185200	Cytochrome P450 family protein	-1.99301	1.74802e-21	3.6663e-19	93.8385	374.328
Os07g0612400	Alpha/beta hydrolase family protein	-1.99684	0.00218781	0.0155893	2.83961	11.2206
Os07g0410700	Similar to Ethylene-responsive element binding protein 1	-1.99745	5.79199e-13	4.2551e-11	55.3005	220.862
EPlORYSAT000373647		-2.01	0.000772583	0.00670907	75.3492	303.287
Os07g0677100	Peroxidase	-2.01173	5.88173e-15	5.77165e-13	23.3286	94.3649
Os04g0534600	Peroxisomal protein, Response to salt and low nitrogen stresse	-2.0161	0.00784091	0.0429328	4.87867	19.7567
Os04g0573000	SPX-MFS protein, Phosphate transporter, Pi homeostasi	-2.04617	0.00809543	0.0440194	1.70488	7.19878
Os12g0227400	Allyl alcohol dehydrogenase	-2.0473	6.39745e-22	1.40621e-19	726.697	3004.16
Os04g0304250	Hypothetical protein	-2.05266	0.00403909	0.0253875	3.47471	14.5076
Os04g0469000	Heavy metal transport/detoxification protein domain containing protein	-2.05776	1.37842e-09	5.88097e-08	38.0249	158.484
Os10g0330400	Protein of unknown function DUF179 family protein	-2.0617	1.96206e-07	5.34287e-06	14.5434	60.3105
Os10g0403000	Cytochrome P450 protein, CYP78A11, Regulation of leaf initiation rate and vegetative-reproductive phase chang	-2.06433	1.4498e-05	0.000236408	12.2562	51.329
Os03g0804900	UDP-glucuronosyl/UDP-glucosyltransferase family protein	-2.07229	2.49762e-07	6.61762e-06	10.5737	44.2233
Os06g0185300	Transferase family protein	-2.07469	9.58533e-05	0.00118049	4.19679	17.7025
Os03g0408600	GRAS-domain transcription factor, Strigolactone (SL) biosynthesi	-2.08766	0.00621283	0.0358395	2.46059	10.3997
Os12g0227500	Similar to Beta-glucosidase aggregating factor	-2.09149	1.998e-06	4.2398e-05	17.0637	72.8786
Os01g0564300	Peptidyl-prolyl cis-trans isomerase, FKBP-type domain containing protein	-2.10234	2.19771e-08	7.50114e-07	59.1776	253.893
Os10g0503250	Hypothetical protein	-2.11793	2.02556e-16	2.41976e-14	20.0754	86.8338
Os01g0159250	Hypothetical protein	-2.1222	0.000536935	0.00496728	12.3324	53.6817
Os09g0272200	Hypothetical protein	-2.13152	0.00113649	0.00922489	4.23699	18.4899
Os09g0491100	Similar to Beta-primeverosidase (EC 3.2.1.149)	-2.14199	1.53023e-07	4.26848e-06	13.5844	60.173
Os04g0178300	Similar to Isoform 3 of Syn-copalyl diphosphate synthase	-2.14261	1.05044e-05	0.000180049	235.368	1038.96
Os11g0474900	Similar to Stemar-13-ene synthase	-2.14812	5.28981e-10	2.41033e-08	71.5304	317.221
Os01g0249050	Hypothetical protein	-2.14932	6.21432e-06	0.000113982	10.0559	44.85
Os08g0140300	Aromatic L-amino acid decarboxylase (AADC), Senescence-induced serotonin biosynthesi	-2.15027	1.45658e-07	4.07097e-06	27.6671	122.361
Os11g0628000	Protein kinase, catalytic domain domain containing protein	-2.15262	5.17072e-05	0.000696766	4.50197	20.1704
Os06g0694200	Esterase, SGNH hydrolase-type domain containing protein	-2.15445	4.89008e-07	1.1975e-05	12.2809	54.6459
Os11g0127800	Similar to FHA domain containing protein, expressed	-2.15842	2.9029e-08	9.62124e-07	14.0817	62.6385
Os06g0279900	Similar to NB-ARC domain containing protein, expressed	-2.15863	0.000122291	0.00145332	5.20859	23.3486
Os11g0474800	Similar to Isoform 2 of Stemar-13-ene synthase	-2.16404	6.31835e-16	7.14415e-14	191.641	858.316
Os05g0409500	Similar to MtN21 protein	-2.16465	3.52863e-11	1.93133e-09	26.8824	119.968
Os01g0585200	Similar to cDNA clone:J023088C01, full insert sequence	-2.16606	1.08905e-22	2.51452e-20	25.6089	114.702
Os05g0508900	Similar to cDNA clone:001-011-D03, full insert sequence	-2.16665	1.55551e-05	0.000252	6.98267	31.4053
Os09g0501100	Protein of unknown function DUF568 domain containing protein	-2.17234	0.000154689	0.00178057	23.3206	105.501
Os08g0140500	Similar to Tryptophan decarboxylase (EC 4.1.1.28)	-2.17415	3.35208e-13	2.56551e-11	32.5652	146.924
Os01g0834800	Conserved hypothetical protein	-2.18169	2.80144e-05	0.000416968	5.9844	27.0416
Os10g0112100	Member of the PLAC8 domain-containing protein family, Maintenance of metal ion homeostasis and grain weight, Negative regulation of plant heigh	-2.18701	6.8119e-18	1.02275e-15	22.8688	104.836
Os12g0192300	Similar to SNARE domain containing protein, expressed	-2.19763	0.00709368	0.0397443	2.46059	11.2869
Os03g0130100	Similar to Acyl-activating enzyme 11	-2.2102	2.48442e-11	1.3931e-09	11.9286	55.0123
Os04g0554600	Similar to RCc3 protein	-2.21429	8.08472e-06	0.000143221	85.6175	397.597
Os06g0293500	Conserved hypothetical protein	-2.21918	3.57751e-23	8.47377e-21	55.9716	259.372
Os09g0439500	Similar to Type II chlorophyll a/b binding protein from photosystem I precursor	-2.22153	0.00363303	0.0233064	4.45945	21.0057
Os05g0150550	Hypothetical protein	-2.22207	0.00730581	0.0405932	4.15427	19.5326
Os02g0529800	Cytochrome P450 family protein	-2.22769	3.59015e-05	0.000512964	4.59823	21.4236
Os04g0340300	Terpene synthase, (S)-limonene synthase, Defence against M. oryza	-2.22808	1.02295e-06	2.30992e-05	353.786	1657.27
Os01g0690600	Conserved hypothetical protein	-2.23074	1.18625e-08	4.26058e-07	8.82633	41.1779
Os06g0519400	Zinc finger, CCCH-type domain containing protein	-2.23411	0.00136883	0.0107212	2.44049	11.4908
Os11g0702400	Zinc finger, C2H2-type domain containing protein	-2.23533	4.78167e-24	1.26328e-21	24.6531	115.522
Os09g0129600	Conserved hypothetical protein	-2.26146	0.000254058	0.00266431	3.20742	15.1521
Os04g0154800	Protein of unknown function DUF594 family protein	-2.26641	2.17428e-06	4.55339e-05	5.36283	25.4555
Os05g0370900	Conserved hypothetical protein	-2.2711	9.53183e-06	0.000165967	8.1945	40.0916
Os10g0326900	Similar to Protein kinase domain containing protein	-2.28322	0.000367749	0.0036376	4.2482	20.5184
Os03g0418000	Similar to Basic endochitinase 2 precursor (EC 3.2.1.14)	-2.28391	1.9151e-06	4.07901e-05	8.12203	39.3562
Os04g0649000	Conserved hypothetical protein	-2.28907	9.26146e-05	0.00114988	5.58528	27.3189
Os04g0370900	Similar to H0607F01.5 protein	-2.29432	6.90793e-07	1.63905e-05	15.9969	78.0398
Os08g0547900	Similar to Flavonoid 3-monooxygenase	-2.29742	0.000332771	0.00334426	4.94593	24.1952
Os06g0185500	Transferase family protein	-2.30449	1.50597e-17	2.1551e-15	18.5527	91.6537
Os09g0417600	WRKY transcription factor, Transcriptional repressor, Pathogen defens	-2.30878	2.50944e-12	1.64165e-10	9.14929	45.0915
Os02g0170701	Conserved hypothetical protein	-2.30926	0.00645719	0.0369697	2.76577	13.8308
Os11g0484700	Bifunctional inhibitor/plant lipid transfer protein/seed storage domain containing protein	-2.31877	0.00349331	0.022584	2.0839	10.4577
Os04g0340550	Hypothetical gene	-2.32123	0.000141588	0.00164772	6.00682	29.8593
Os01g0912850	Conserved hypothetical protein	-2.33112	0.000274871	0.00285095	6.01339	30.1361
Os01g0802700	Auxin efflux carrier domain containing protein	-2.33967	6.01534e-21	1.18055e-18	34.0566	172.128
Os07g0541200	Similar to receptor-like serine-threonine protein kinase	-2.36753	3.82136e-08	1.22373e-06	5.15485	27.0554
Os04g0172400	Transferase family protein	-2.36766	0.00423966	0.026355	1.3997	7.25379
Os09g0321200	Similar to carotenoid cleavage dioxygenase	-2.37801	0.000404856	0.0039279	5.66144	29.2962
Os12g0555200	Similar to Probenazole-inducible protein PBZ1	-2.38348	6.56376e-14	5.56623e-12	164.999	860.459
Os10g0180800	Wall-associated kinase, Negative regulation of rice blast resistanc	-2.39158	4.34991e-20	7.91511e-18	48.3505	252.847
Os06g0307900	Hypothetical conserved gene	-2.39395	2.83953e-15	2.91116e-13	14.6654	77.2328
Os03g0251350	Histone-fold domain containing protein	-2.40109	8.57687e-06	0.000150966	8.05477	42.5272
Os08g0346900	Hypothetical conserved gene	-2.42006	0.00436184	0.0269802	1.71609	9.29184
Os09g0348600	Protein kinase, catalytic domain domain containing protein	-2.42824	0.00173885	0.0129828	3.49249	18.8361
Os04g0580400	Similar to Ubiquitin-conjugating enzyme E2 I (EC 6.3.2.19) (Ubiquitin-protein ligase I) (Ubiquitin carrier protein I) (SUMO-1-protein ligase) (SUMO- 1 conjugating enzyme) (Ubiquitin carrier protein 9) (p18)	-2.43239	6.38576e-08	1.96258e-06	7.0364	37.8197
Os11g0100200	Similar to ALY protein	-2.44166	3.78617e-34	2.21338e-31	34.4622	186.617
Os03g0155700	Similar to Expansin-A15	-2.44578	0.000477672	0.0045055	2.47181	13.3884
Os08g0509100	Similar to Lipoxygenase, chloroplast precursor (EC 1.13.11.12)	-2.46537	8.19779e-07	1.9137e-05	15.8156	87.2229
Os12g0282400	Conserved hypothetical protein	-2.49413	0.00817858	0.0443749	1.45112	7.95626
Os01g0127000	Multicopper oxidase, Maintenance of Pi homeostasi	-2.49905	1.26273e-36	8.6737e-34	82.9043	470.399
Os10g0118200	Conserved hypothetical protein	-2.50102	0.00257444	0.0177104	1.3997	7.88989
Os01g0930800	Glycoside hydrolase, family 1 protein	-2.50147	0.00394065	0.0249133	2.49191	13.9426
Os07g0197500	Disease resistance protein domain containing protein	-2.52144	4.80738e-16	5.48081e-14	19.4814	112.283
Os01g0962700	Similar to Peroxidase 12 precursor (EC 1.11.1.7) (Atperox P12) (PRXR6) (ATP4a)	-2.52967	1.65968e-61	5.06681e-58	99.4048	573.964
Os05g0474700	Conserved hypothetical protein	-2.56575	4.98036e-06	9.38386e-05	4.80715	28.8304
Os02g0694900	Protein kinase, catalytic domain domain containing protein	-2.56781	0.00445256	0.027381	2.47181	14.6194
Os02g0160500	Hypothetical conserved gene	-2.57616	0.00411426	0.0257678	1.3997	8.39692
Os11g0224040	Hypothetical protein	-2.58001	0.00379929	0.0241754	1.74741	10.4619
Os04g0227000	Leucine-rich repeat, N-terminal domain containing protein	-2.59318	0.00017602	0.00197159	2.07269	12.7045
Os01g0721200	Similar to cDNA clone:J013002N02, full insert sequence	-2.5957	2.43697e-08	8.26644e-07	5.29131	31.8023
Os02g0208500	Conserved hypothetical protein	-2.60743	3.28625e-14	2.87557e-12	14.3803	87.489
Os12g0431100	ATPase, AAA-type, core domain containing protein	-2.62667	5.70645e-10	2.58304e-08	30.3702	187.202
Os10g0333700	Plant disease resistance response protein domain containing protein	-2.63689	2.63669e-44	3.81293e-41	52.1406	324.584
Os09g0545100	Hypothetical conserved gene	-2.63724	0.00527692	0.0314987	1.35718	8.65156
Os06g0315000	SAM dependent carboxyl methyltransferase domain containing protein	-2.64402	0.00214154	0.0153352	2.85971	17.6738
Os12g0100100	RNA binding domain (RBD) containing protein, Abiotic stress toleranc	-2.65626	2.96242e-06	6.02037e-05	5.23758	33.1386
Os07g0106700	Similar to disease resistance response protein 206	-2.67201	4.70271e-07	1.15471e-05	8.11082	51.4874
Os04g0598500	Similar to Wall-associated kinase-like protein	-2.67961	1.04454e-09	4.54828e-08	7.39532	47.1427
Os01g0130200	Hypothetical conserved gene	-2.6827	3.50755e-10	1.66161e-08	7.34158	47.3156
Os11g0549620	Similar to Purple acid phosphatase	-2.69358	2.15493e-06	4.51977e-05	4.66085	29.6836
Os03g0850200	Similar to Cytochrome P450	-2.70839	0.000174999	0.00196096	2.07269	13.6909
Os01g0720500	Similar to Type I chlorophyll a/b-binding protein b (Fragment)	-2.72273	6.14148e-58	1.68743e-54	110.529	728.918
Os01g0152000	Protein kinase, core domain containing protein	-2.72966	0.000229765	0.00244881	2.18673	14.0047
Os08g0188900	Germin-like protein 8-1, Disease resistanc	-2.74071	0.00395934	0.0250084	1.38849	9.31996
Os08g0466200	Similar to KUP-related potassium transporter	-2.7535	3.53339e-15	3.55617e-13	15.0332	101.478
Os03g0291200	Protein of unknown function DUF231, plant domain containing protein	-2.75422	0.000327732	0.00330208	3.59532	23.9274
Os08g0508800	Lipoxygenase, chloroplast precursor (EC 1.13.11.12)	-2.76229	0.00010599	0.0012846	3.14711	21.3955
Os11g0530600	Similar to Chalcone synthase C2 (EC 2.3.1.74) (Naringenin-chalcone synthase C2)	-2.78239	4.76565e-08	1.50334e-06	5.88157	40.7971
Os09g0457833	Hypothetical gene	-2.78425	0.00111909	0.00910248	2.37787	16.7095
Os08g0202300	Hypothetical conserved gene	-2.79013	2.99838e-44	3.9492e-41	65.725	452.719
Os01g0740300	Hypothetical protein	-2.79281	0.00175625	0.0130862	1.3997	9.67208
Os12g0609100	Conserved hypothetical protein	-2.8153	0.000437717	0.00419634	1.71609	12.2919
Os05g0215000	BURP domain containing protein	-2.82485	0.00189335	0.0138835	2.05259	14.7479
Os04g0639300	Conserved hypothetical protein	-2.85181	0.00867345	0.0464235	1.3796	10.0464
Os07g0147500	Similar to Photosystem II 10 kDa polypeptide, chloroplast precursor	-2.85249	3.07283e-29	1.26014e-26	75.9437	548.489
Os04g0423400	Similar to OSIGBa0076I14.3 protein	-2.8532	4.16076e-10	1.93765e-08	12.4296	90.3742
Os06g0513943	Conserved hypothetical protein	-2.88064	1.05525e-11	6.22724e-10	216.824	1596.71
Os09g0555100	Similar to auxin Efflux Carrier family protein	-2.89874	0.000720543	0.00632714	1.41981	10.4547
Os07g0541000	Similar to Receptor protein kinase	-2.90514	2.21313e-13	1.74235e-11	6.95599	52.4499
Os06g0558300	Similar to MATE efflux protein-related	-2.90692	2.9859e-06	6.06362e-05	3.49481	26.2123
Os10g0378100	Similar to Cytochrome P450 family protein, expressed	-2.92374	7.02036e-05	0.000903473	3.45886	26.4462
Os05g0428700	Similar to Potassium channel protein ZMK2	-2.92511	4.307e-10	1.99224e-08	8.38701	63.7578
Os07g0190000	Similar to 1-deoxy-D-xylulose 5-phosphate synthase 2 precursor	-2.96532	8.20524e-08	2.45051e-06	32.6582	254.573
Os03g0155632	Non-protein coding transcript	-2.97239	2.52119e-05	0.000382931	2.38676	19.1272
Os03g0564200	Protein of unknown function DUF952 family protein	-2.9767	2.8062e-20	5.17471e-18	12.4016	96.7408
Os04g0234600	Similar to Sedoheptulose-1,7-bisphosphatase	-2.97929	9.83427e-16	1.08517e-13	15.3094	121.12
Os04g0178400	Similar to Cytochrome P450 CYP99A1 (EC 1.14.-.-) (Fragment)	-2.98036	1.44757e-08	5.09916e-07	121.619	959.285
Os04g0308600	Similar to H0211A12.11 protein	-2.98796	1.37815e-17	1.99295e-15	28.1609	224.034
Os01g0620301	Hypothetical protein	-2.99725	0.000321155	0.00324056	2.72325	22.1117
Os05g0204600	B-box zinc finger protein, Repressor of flowering under long and short-day condition	-3.00781	3.06977e-06	6.20183e-05	3.1359	25.3371
Os01g0759900	Similar to Permease 1	-3.04157	0.00491207	0.029639	1.04079	8.61628
Os02g0184700	Cytochrome P450 family protein	-3.04699	5.45073e-06	0.000101124	4.59591	37.7678
Os07g0251900	Leucine-rich repeat, N-terminal domain containing protein	-3.05393	8.0585e-05	0.00102035	1.7362	14.5895
Os11g0212000	Similar to Leucine Rich Repeat family protein, expressed	-3.09364	0.00529464	0.0315771	1.10341	9.09938
Os03g0142600	Myb transcription factor domain containing protein	-3.09746	0.00473265	0.0288196	1.06321	9.01504
Os02g0227900	Leucine-rich repeat domain containing protein	-3.1049	0.00108179	0.00885676	1.052	9.05572
Os04g0580450	Non-protein coding transcript	-3.1487	9.51258e-05	0.00117469	2.52322	21.9484
Os11g0173100	Non-protein coding transcript	-3.19019	0.000118964	0.0014193	1.69367	15.8659
Os11g0126800	Nucleoside phosphatase GDA1/CD39 family protein	-3.19251	5.28817e-21	1.05288e-18	20.3315	185.733
Os02g0738100	Conserved hypothetical protein	-3.19618	4.65715e-12	2.92814e-10	5.00856	45.0251
Os01g0279400	Major facilitator superfamily antiporter	-3.21449	3.14766e-15	3.21506e-13	8.08183	74.8623
Os10g0148400	Similar to POT family protein	-3.22002	0.00247344	0.0171914	1.38849	13.0153
Os01g0339500	Similar to No apical meristem protein	-3.22733	3.05027e-06	6.17353e-05	2.79709	26.1824
Os05g0390800	Similar to VQ motif family protein	-3.23996	1.48855e-08	5.2301e-07	4.09164	39.4274
Os09g0339000	Protein kinase, core domain containing protein	-3.24121	7.90945e-06	0.000140751	2.92234	26.8826
Os01g0537250	Protein of unknown function DUF3778 domain containing protein	-3.24856	2.60503e-12	1.6921e-10	9.83581	93.3469
Os11g0306400	Similar to Herbicide safener binding protein	-3.27464	5.33652e-09	2.03083e-07	4.52439	43.9573
Os08g0359050	Hypothetical protein	-3.28502	2.08014e-07	5.63648e-06	3.10459	30.5869
Os01g0809000	Hypothetical protein	-3.29719	1.17007e-06	2.59893e-05	2.7592	27.4398
Os10g0100700	Vitamin B6 biosynthesis protein family protein	-3.33454	0.000422657	0.00407471	1.7362	17.5972
Os11g0549469	Non-protein coding transcript	-3.35789	0.00430253	0.0266734	0.73561	7.21432
ENSRNA049476447	Eukaryotic small subunit ribosomal RNA	-3.36319	0.00409236	0.0256526	1.052	10.811
Os12g0512800	Cytochrome P450 71E1 (EC 1.14.13.68) (4-hydroxyphenylacetaldehyde oxime monooxygenase)	-3.36673	3.18093e-06	6.40757e-05	1.76751	18.0983
Os11g0493700	Similar to NBS-LRR type resistance protein (Fragment)	-3.50158	0.000348563	0.00348476	1.41981	15.9323
Os01g0382000	Similar to Pathogenesis-related protein PRB1-2 precursor	-3.55885	1.61489e-05	0.000259933	1.83902	20.8334
Os04g0474700	Similar to OSIGBa0135C13.6 protein	-3.572	0.0010997	0.00897662	1.08331	12.5759
Os10g0112500	Similar to POT family protein, expressed	-3.57553	0.00412199	0.0258048	0.672985	8.29107
Os01g0377000	Cytochrome P450 family protein	-3.62442	0.00183666	0.0135583	0.73561	8.69104
Os09g0471600	EGF-like calcium-binding domain containing protein	-3.63501	0.000213904	0.0023057	1.0319	13.0351
Os06g0514800	Conserved hypothetical protein	-3.70459	0.00919484	0.0484629	0.695407	9.13048
Os06g0514100	Conserved hypothetical protein	-3.70492	0.000188392	0.00208163	15.5088	202.119
Os11g0228800	Similar to NBS-LRR-like protein	-3.70911	9.66742e-05	0.00118961	1.052	13.7561
Os11g0457300	UDP-glucuronosyl/UDP-glucosyltransferase family protein	-3.75166	0.00016759	0.0018957	1.0319	14.1291
Os07g0640300	Hypothetical conserved gene	-3.75686	2.84552e-05	0.000422613	1.71609	23.5442
Os10g0137300	Similar to BLN1-1	-3.76537	1.436e-14	1.34217e-12	11.9711	162.4
Os05g0515600	Similar to O-methyltransferase ZRP4 (EC 2.1.1.-	-3.81704	4.83176e-05	0.00065852	1.04311	14.7945
Os08g0203400	Protein kinase, core domain containing protein	-3.81995	2.08589e-49	3.82079e-46	27.266	382.584
Os02g0722001	Similar to Tyrosyl-tRNA synthetase	-3.89999	1.02502e-05	0.000176242	1.3997	20.8986
Os01g0127200	Multicopper oxidase, Maintenance of Pi homeostasi	-3.9449	1.01982e-14	9.76322e-13	5.22212	80.7529
Os08g0168400	Similar to Sesquiterpene synthase	-3.99038	0.00163745	0.0123669	0.695407	11.098
Os01g0731600	Similar to pathogen-related protein	-4.04071	1.30538e-11	7.59885e-10	3.16489	51.886
Os11g0173366	Hypothetical gene	-4.093	9.65997e-09	3.52949e-07	2.13531	35.9095
Os11g0559200	Protein kinase, core domain containing protein	-4.25389	0.00176528	0.0131372	0.695407	13.3376
Os08g0375400	Plant disease resistance response protein family protein	-4.33757	0.00227247	0.0160386	0.336492	7.62686
Os09g0304400	Conserved hypothetical protein	-4.46213	0.000584252	0.00533044	0.347703	8.29823
Os05g0199800	Similar to BHLH transcription activator Ivory seed	-4.47089	8.65025e-14	7.15887e-12	2.83961	62.2834
Os05g0217800	BURP domain containing protein	-4.51759	3.82084e-14	3.31171e-12	10.7247	246.614
Os06g0313440	SAM dependent carboxyl methyltransferase domain containing protein	-4.6361	0.000211761	0.00228709	0.367805	9.32713
Os05g0214300	Similar to Bidirectional sugar transporter SWEET3a	-4.76842	3.38916e-23	8.09744e-21	5.52034	152.063
Os11g0567800	Leucine-rich repeat-containing N-terminal, type 2 domain containing protein	-4.79346	3.58712e-05	0.000512798	0.73561	19.5445
Os06g0513862	Conserved hypothetical protein	-4.98538	0.000462973	0.00439098	0.347703	11.9344
Os10g0335000	Dirigent protein, Lignin biosynthesi	-5.09215	6.94647e-08	2.11363e-06	1.052	35.8636
Os12g0169600	Similar to Fructose-bisphosphate aldolase	-5.14894	1.7354e-05	0.000277614	0.695407	24.8128
Os07g0523700	Similar to 60S ribosomal protein L44	-5.48719	0.00793837	0.0433455	0.704297	31.5197
Os01g0310700	Non-protein coding transcript	-5.49655	0.000947474	0.00797085	0	8.73889
Os06g0568600	Similar to Ent-kaurene oxidase 1 (Fragment)	-5.52617	8.93898e-13	6.31381e-11	1.45112	64.5832
Os12g0555100	Similar to Probenazole-inducible protein PBZ1	-5.54818	1.82151e-26	5.81952e-24	3.55744	164.175
Os11g0687100	von Willebrand factor, type A domain containing protein	-5.82347	4.61254e-06	8.77053e-05	0.347703	21.3375
Os11g0607900	Hypothetical conserved gene	-6.10601	1.71273e-06	3.67937e-05	0	13.2939
Os06g0713400	Cyclin-like F-box domain containing protein	-6.28654	2.6166e-09	1.05571e-07	0.684196	54.6913
Os09g0521300	Similar to TCP family transcription factor	-6.42282	8.79778e-07	2.02473e-05	0	16.5839
Os06g0302000	Similar to BURP domain-containing protein 11	-6.75341	2.79376e-06	5.72419e-05	0	20.8538
Os05g0216950	NB-ARC domain containing protein	-6.83036	8.79869e-07	2.02473e-05	0	22.0035
Os06g0513050	Conserved hypothetical protein	-9.35535	1.04025e-10	5.3424e-09	0	126.673

## Sheet: Filtered DEGs (150 mM)
ensembl_gene_id	description	log2FoldChange	pvalue	padj	NaCl_OE1.norm.count.mean	NaCl_67.norm.count.mean
Os03g0115800	Conserved hypothetical protein	12.8765	1.34459e-27	2.62014e-25	2494.99	0.318006
Os07g0511400	Hypothetical protein	12.8554	1.85743e-27	3.56885e-25	2459.02	0.325534
Os06g0658400	Similar to HAT dimerisation domain-containing protein-like	11.8673	1.09127e-23	1.56165e-21	636.144	0
Os07g0442800	Conserved hypothetical protein|Conserved hypothetical protein	10.7329	3.04098e-49	2.0582e-46	2096.85	1.21205
Os08g0240200	Conserved hypothetical protein	10.2288	1.83971e-23	2.57898e-21	739.487	0.636012
Os04g0397901	Conserved hypothetical protein	10.1312	1.69674e-17	1.18625e-15	191.024	0
Os02g0728850	Non-protein coding transcript	9.8271	9.63494e-22	1.117e-19	559.728	0.568509
Os05g0276100	Endoplasmic reticulum (ER) localized K+ transporter, K+ homeostasis during flowerin	9.54612	3.6805e-15	1.97511e-13	127.038	0
Os07g0511301	Hypothetical protein	9.3109	4.68741e-15	2.50567e-13	108.366	0
Os07g0511100	Hypothetical protein	9.17731	1.48554e-14	7.42121e-13	98.3705	0
Os03g0299700	Conserved hypothetical protein	8.97756	3.40224e-83	1.33543e-79	1553.69	3.10892
Os01g0262401	Hypothetical genes	8.62996	1.02198e-12	4.0461e-11	67.5628	0
Os06g0626200	Similar to cDNA, clone: J065099M17, full insert sequence	8.59241	6.93774e-13	2.79914e-11	127.883	0.318006
Os08g0496700	Myb/SANT-like domain domain containing protein	8.38664	4.39155e-16	2.6174e-14	206.511	0.609788
Os07g0440100	Conserved hypothetical protein	7.96353	8.10713e-11	2.44513e-09	42.6031	0
Os02g0216200	Conserved hypothetical protein	7.76224	9.56552e-10	2.46088e-08	36.8375	0
Os10g0432200	Conserved hypothetical protein	7.73182	2.50105e-48	1.52708e-45	523.619	2.49913
Os03g0629800	Conserved hypothetical protein	7.51477	1.42582e-09	3.57444e-08	31.2485	0
Os02g0252400	Dof zinc finger transcriptional activator, Dof zinc finger transcription factor, Grain filling, GA response in aleurone cel	7.18756	1.02867e-08	2.21851e-07	24.7912	0
Os11g0282700	Homeodomain-like containing protein	6.83862	1.31237e-24	2.03721e-22	176.555	1.53005
Os03g0309400	Pectin lyase fold domain containing protein	6.77817	5.89899e-08	1.12322e-06	18.6479	0
Os11g0491600	Hypothetical conserved gene	6.39543	1.65173e-17	1.15773e-15	104.008	1.20452
Os07g0453132	Conserved hypothetical protein	6.13201	1.10661e-06	1.67891e-05	11.8927	0
Os10g0381601	Conserved hypothetical protein	6.05864	4.20229e-06	5.50458e-05	22.2629	0.318006
Os04g0682600	Similar to H0502G05.7 protein	5.95003	3.63952e-08	7.25159e-07	38.1526	0.636012
Os06g0202600	Similar to cDNA clone:001-039-A08, full insert sequence	5.8739	3.9247e-08	7.75791e-07	36.1476	0.568509
Os06g0707350	Similar to NBS-LRR disease resistance protein homologue	5.79114	7.6885e-47	4.40103e-44	255.899	4.62028
Os04g0114801	Similar to OSIGBa0112G01.4 protein	5.64255	0.000210755	0.00175476	8.54082	0
Os04g0117300	Similar to H0207B04.10 protein	5.32384	1.90772e-06	2.74289e-05	24.7288	0.64354
Os05g0554800	Conserved hypothetical protein	5.27411	0.000494929	0.00363838	6.61908	0
Os01g0153700	Conserved hypothetical protein	5.17339	0.000407972	0.00308121	6.14173	0
Os09g0368900	Protein of unknown function DUF632 domain containing protein	5.16244	1.47541e-06	2.18066e-05	22.0527	0.64354
Os01g0613500	Peptidase C1A, papain family protein	5.13898	0.000196832	0.00165034	11.7551	0.325534
Os01g0869750	Conserved hypothetical protein	5.04817	0.0002296	0.00187874	11.0264	0.318006
Os04g0397800	Conserved hypothetical protein	4.85769	0.000623851	0.00441208	4.94223	0
Os03g0798101	Similar to Aldehyde oxidase	4.81985	1.79093e-05	0.000202751	17.4388	0.609788
Os04g0498700	Haem peroxidase family protein	4.74364	0.00218533	0.0127537	8.88189	0.325534
Os07g0217800	Conserved hypothetical protein	4.72011	0.000654347	0.00459838	8.68647	0.318006
Os11g0491500	Similar to Plastocyanin-like domain containing protein	4.67154	0.00132053	0.00835628	8.48481	0.318006
Os01g0713600	B3 DNA-binding domain-containing transcription factor, Flowering time regulation, Repression of flowering activator Ehd1 and its downstream genes by binding to the promoter of the Ehd1 gen	4.62005	1.87036e-14	9.20968e-13	53.0417	2.1549
Os03g0292700	Similar to Protein kinase domain containing protein, expressed	4.61845	0.000442743	0.00331131	8.22703	0.318006
Os05g0441400	Protein of unknown function DUF623, plant domain containing protein	4.58614	3.55533e-11	1.13271e-09	44.4466	1.85559
Os10g0388600	Hypothetical conserved gene	4.57233	0.000476091	0.0035202	7.81687	0.284254
Os12g0540100	Conserved hypothetical protein	4.54276	6.91361e-05	0.000659394	14.1684	0.568509
Os02g0157000	Leucine-rich repeat domain containing protein	4.53377	6.74055e-05	0.000645533	14.2934	0.609788
Os02g0492000	Ankyrin repeat containing protein	4.52671	0.00160487	0.00985287	7.54933	0.284254
Os03g0234000	Non-symbiotic hemoglobin 3 (rHb3	4.51456	1.53124e-14	7.62179e-13	56.4992	2.53288
Os11g0709000	Similar to H0124E07.4 protein	4.45134	1.15491e-06	1.74833e-05	26.6606	1.13702
Os11g0576400	Similar to HAT family dimerisation domain containing protein, expressed	4.37064	0.00363702	0.0193028	6.81269	0.318006
Os09g0511900	Similar to Beta-glucosidase 32	4.35799	1.41282e-07	2.52725e-06	25.1112	1.2458
Os08g0510900	Nse4 domain containing protein	4.27888	0.000597832	0.00426983	11.9601	0.60226
Os11g0623800	Similar to NB-ARC domain containing protein	4.23666	2.32062e-11	7.57261e-10	85.4486	4.45516
Os01g0331100	Similar to Alpha-L-fucosidase 2	4.23223	0.000390035	0.00297353	11.4939	0.60226
Os07g0580700	Integrin alpha chain, C-terminal cytoplasmic region, conserved site domain containing protein	4.21378	3.86309e-49	2.48761e-46	223.773	12.2075
Os03g0746000	Hypothetical protein	4.20117	0.00998682	0.0439177	6.14505	0.325534
Os07g0286000	Hypothetical conserved gene	4.17137	3.20036e-08	6.42787e-07	27.871	1.57133
Os11g0166100	Cyclin-like F-box domain containing protein	4.15458	0.0019741	0.0116989	5.94318	0.284254
Os01g0702300	Peptidase S8/S53, subtilisin/kexin/sedolisin domain containing protein	4.04437	0.000243376	0.00197957	9.8907	0.64354
Os03g0105500	Conserved hypothetical protein	4.01999	7.15934e-19	5.93348e-17	80.5607	5.02448
Os03g0735000	Similar to Glucose-1-phosphate adenylyltransferase large subunit 2 (EC 2.7.7.27) (ADP-glucose synthase) (ADP-glucose pyrophosphorylase) (AGPASE S) (Alpha-D-glucose-1-phosphate adenyl transferase) (BLPL) (Fragment)	4.0137	3.99029e-15	2.13718e-13	54.9315	3.49443
Os07g0579100	Conserved hypothetical protein	4.01108	5.81755e-05	0.000567376	15.0926	0.969074
Os04g0392300	Hypothetical conserved gene	3.89041	0.000220625	0.00182203	18.0507	1.1783
Os01g0213100	Similar to Zinc finger, C3HC4 type family protein	3.88611	0.00352993	0.018829	4.87977	0.284254
Os06g0152800	Conserved hypothetical protein	3.87844	0.00313662	0.0170928	4.81571	0.284254
Os07g0162450	Protein of unknown function DUF3778 domain containing protein	3.8582	2.40356e-30	5.45787e-28	165.642	11.3991
Os03g0808900	Similar to Seed imbibition protein (Fragment)	3.84031	0.00798063	0.0367789	4.80936	0.318006
Os08g0265000	Hypothetical gene	3.81949	1.30202e-19	1.20048e-17	82.7112	5.86219
Os06g0470350	Hypothetical gene	3.80255	1.17858e-46	6.47653e-44	201.865	14.3429
Os08g0537900	Similar to predicted protein	3.77862	0	0	9933.66	723.332
Os07g0457200	Hypothetical protein	3.62843	5.60726e-16	3.29904e-14	57.2666	4.63897
Os08g0507701	Hypothetical protein	3.62555	1.92612e-14	9.41673e-13	45.5067	3.62862
Os04g0622400	Hypothetical gene	3.55151	0.00994589	0.0437798	7.07378	0.568509
Os09g0380966	Hypothetical protein	3.45234	0.00724973	0.0340327	6.81762	0.64354
Os07g0113600	Hypothetical conserved gene	3.42094	0.00800945	0.0368746	6.60458	0.60226
Os07g0551600	Similar to Cellulose synthase-like CslF9	3.4169	8.73761e-05	0.00080806	13.2861	1.23827
Os04g0347400	Transcriptional factor B3 domain containing protein	3.37636	2.88075e-18	2.19256e-16	70.3668	6.79387
Os01g0607100	Bifunctional inhibitor/plant lipid transfer protein/seed storage domain containing protein	3.36148	0.000307013	0.00242399	12.6952	1.20452
Os11g0566800	Similar to Bibenzyl synthase (EC 2.3.1.-)	3.36039	5.8908e-10	1.56685e-08	34.8217	3.30308
Os06g0142350	Similar to Early nodulin	3.3582	1.2443e-14	6.29622e-13	59.872	5.83596
Os10g0144000	Conserved hypothetical protein	3.33367	2.79231e-12	1.03212e-10	55.6984	5.49926
Os07g0580733	Protein of unknown function DUF2921 domain containing protein	3.32966	0.00015552	0.0013467	15.6436	1.57886
Os06g0217300	Similar to Transcription factor MADS55	3.32893	2.23013e-15	1.21577e-13	58.341	5.6859
Os08g0240000	Similar to STF-1 (Fragment)	3.24595	0.000151165	0.00131312	11.4938	1.23827
Os10g0551900	Plant lipid transfer protein and hydrophobic protein, helical domain containing protein	3.22507	0.00153755	0.00950624	11.627	1.25333
Os04g0604900	Similar to Xyloglucan endotransglycosylase (Fragment)	3.14593	6.35724e-05	0.000613313	13.6864	1.54511
Os03g0234100	Similar to Non-symbiotic hemoglobin 4 (rHb4	3.12627	0.000103649	0.000943001	32.9748	3.83113
Os01g0934901	Non-protein coding transcript	3.12473	0.00108472	0.00705412	10.6854	1.13702
Os02g0519401	Similar to POT family protein	3.10575	0.00298162	0.0164207	7.95627	0.935323
Os08g0419100	Conserved hypothetical protein	3.10066	0.000527609	0.00384423	13.2891	1.59003
Os02g0693700	Hypothetical conserved gene	3.09791	1.8189e-20	1.79771e-18	118.568	13.7482
Os11g0278300	Hypothetical conserved gene	3.09157	7.56195e-05	0.000713258	10.618	1.2458
Os06g0532500	Protein with similar CLE domain, Meristem maintenanc	3.08851	0.00444981	0.0227593	5.27373	0.636012
Os03g0611100	Non-protein coding transcript	3.05073	0.00419342	0.0216857	25.0061	2.98508
Os08g0178400	Non-protein coding transcript	3.04409	1.39057e-06	2.06377e-05	28.2537	3.47937
Os03g0196100	Hypothetical protein	3.04374	0.0045409	0.0231477	7.68561	0.961546
Os03g0658800	Cytochrome P450 family protein	3.02653	1.22224e-06	1.84012e-05	32.6704	4.04035
Os10g0395400	Thioredoxin fold domain containing protein	2.97319	8.44401e-09	1.84867e-07	41.2966	5.25629
Os08g0193600	Hypothetical conserved gene	2.95645	0.000270964	0.00217563	16.7533	2.1549
Os11g0574725	Hypothetical conserved gene	2.95115	1.07143e-06	1.63149e-05	28.856	3.75999
Os06g0348800	Transfactor-like protein	2.94083	2.24852e-11	7.37237e-10	38.2345	5.13715
Os10g0205700	Pollen Ole e 1 allergen/extensin domain containing protein	2.93439	4.92541e-05	0.000490683	123.327	16.1011
Os08g0358050	Non-protein coding transcript	2.9241	3.59867e-15	1.93814e-13	60.7898	7.99086
Os01g0814100	Similar to Bindin (Fragment)	2.90878	0.00146981	0.00916175	9.29195	1.2458
Os11g0180800	Conserved hypothetical protein	2.89301	4.64558e-25	7.50835e-23	109.701	14.7097
Os04g0676800	Conserved hypothetical protein	2.88862	6.24606e-23	8.3309e-21	140.944	18.9105
Os08g0188900	Germin-like protein 8-1, Disease resistanc	2.86158	0.00114382	0.00740346	11.2265	1.57886
Os12g0495525	Conserved hypothetical protein	2.85421	2.49021e-16	1.52386e-14	64.7539	8.82857
Os12g0117700	Similar to RNA binding protein	2.83954	0.00130252	0.00825752	10.8935	1.45502
Os12g0291100	Similar to Petunia ribulose 1,5-bisphosphate carboxylase small subunit mRNA (clone pSSU 51), partial cds. (Fragment)	2.83868	1.37821e-05	0.000159982	13.1692	1.87428
Os07g0635150	Hypothetical gene	2.83518	2.39421e-09	5.77046e-08	41.6821	5.86608
Os06g0481200	Hypothetical protein	2.81229	2.24255e-06	3.15496e-05	19.3813	2.80961
Os11g0578700	Similar to F-box domain containing protein, expressed	2.80634	0.0057782	0.0282897	6.54535	0.969074
Os05g0569900	B-block binding subunit of TFIIIC domain containing protein	2.73109	0.00011614	0.00104079	22.6963	3.46067
Os03g0855700	Nucleic acid-binding, OB-fold domain containing protein	2.72388	2.55249e-59	3.33963e-56	469.864	70.6325
Os07g0113300	Hypothetical conserved gene	2.72303	1.56021e-15	8.6391e-14	83.7118	12.8098
Os02g0677300	Similar to CRT/DRE binding factor 1	2.70556	0.00768412	0.0356757	8.20941	1.25333
Os09g0327500	Conserved hypothetical protein	2.69301	6.48264e-12	2.26901e-10	50.1624	7.76295
Os03g0201500	Glycoside hydrolase, family 10 protein	2.69237	7.14888e-10	1.87964e-08	289.731	44.955
Os09g0562750	Protein of unknown function DUF594 domain containing protein	2.68574	0.000934468	0.00621681	11.8831	1.81431
Os04g0443900	Similar to RuBisCO large subunit-binding protein subunit beta, chloroplastic	2.6816	1.20904e-14	6.12906e-13	65.2143	10.3594
Os01g0514450	Pentatricopeptide repeat domain containing protein	2.67313	0.0113762	0.0486074	8.01228	1.30214
Os06g0241100	Protein kinase, core domain containing protein	2.66822	3.53471e-11	1.1293e-09	77.4092	12.249
Os06g0696566	Hypothetical conserved gene	2.66514	0.00902378	0.0404598	5.87429	0.927794
Os03g0807700	Protein of unknown function DUF642 domain containing protein	2.65979	2.58006e-09	6.16968e-08	35.2123	5.6418
Os12g0498500	Similar to DnaJ domain containing protein, expressed	2.6272	0.00152698	0.00945579	9.6138	1.59756
Os02g0564600	Late embryogenesis abundant protein 3 family protein	2.61978	1.15816e-10	3.418e-09	43.8187	7.23936
Os12g0575300	Conserved hypothetical protein|Conserved hypothetical protein	2.60621	1.56389e-21	1.79039e-19	199.919	32.8988
Os03g0129300	Similar to Glyceraldehyde-3-phosphate dehydrogenase (EC 1.2.1.13) (Fragment)	2.60042	1.9657e-09	4.83092e-08	35.5599	5.86219
Os09g0282701	Similar to cDNA clone:001-102-C05, full insert sequence	2.59821	2.26093e-05	0.000249784	24.3796	4.05541
Os03g0807600	Similar to Cyclopropane-fatty-acyl-phospholipid synthase family protein, expressed	2.58118	9.73508e-09	2.10449e-07	61.0551	10.2956
Os07g0595750	Similar to predicted protein	2.53534	0.00177169	0.0107105	12.4245	2.10609
Os05g0415400	Similar to OsNAC6 protein	2.53023	0.00012983	0.00114665	19.7754	3.47573
Os04g0201800	Similar to H0512B01.7 protein	2.52858	0.0025566	0.0144647	10.6931	1.92309
Os01g0355250	Similar to Salt stress-induced protein	2.5281	0.000274832	0.00220475	10.4849	1.85559
Os03g0643800	Similar to hydroquinone glucosyltransferase	2.5279	0.00811579	0.0372705	9.08385	1.58639
Os01g0583300	Zinc finger, C2H2, LYAR-type domain containing protein	2.50894	3.87036e-10	1.06024e-08	52.1639	9.0866
Os12g0576100	Conserved hypothetical protein|Conserved hypothetical protein	2.48392	6.28521e-87	3.45385e-83	2598.38	464.484
Os03g0795600	Uncharacterised protein family UPF0005 domain containing protein	2.46921	1.50921e-12	5.84043e-11	78.2464	14.0285
Os02g0767300	Similar to Flavonol synthase/flavanone 3-hydroxylase (EC 1.14.11.23) (EC 1.14.11.9) (FLS) (CitFLS)	2.45339	1.92559e-10	5.54004e-09	38.6072	7.11188
Os06g0578700	von Willebrand factor, type A domain containing protein	2.4487	0.00206787	0.0121585	20.2554	3.77115
Os09g0246300	Hypothetical protein	2.44432	1.28188e-07	2.30956e-06	87.8186	16.1765
Os02g0731900	Similar to 3-ketoacyl-CoA synthase	2.44371	4.16376e-06	5.46078e-05	26.9934	4.99826
Os03g0805766	Hypothetical protein	2.4164	0.000574955	0.00411928	21.3736	3.99543
Os04g0203600	Similar to cDNA clone:002-100-D12, full insert sequence	2.39638	0.00733023	0.0343226	11.3499	2.13231
Os08g0277300	Similar to Flavonol 4-sulfotransferase	2.38931	2.17031e-06	3.06588e-05	37.2109	7.10435
Os01g0154600	Protein of unknown function DUF674 domain containing protein	2.38851	0.0108377	0.0468792	6.414	1.21958
Os07g0290500	Plant lipid transfer/seed storage/trypsin-alpha amylase inhibitor domain containing protein	2.3815	0.000939619	0.00624503	24.3014	4.65767
Os01g0313300	Similar to EREBP-3 protein (Fragment)	2.37998	3.43483e-51	2.62154e-48	388.487	74.8032
Os12g0508400	Conserved hypothetical protein	2.37713	1.24758e-05	0.000146615	46.1281	8.85479
Os03g0661800	PDZ/DHR/GLGF domain containing protein	2.37698	6.28896e-27	1.16249e-24	172.774	33.4305
Os05g0578600	Similar to Polygalacturonase PG2	2.36565	4.37842e-18	3.19951e-16	125.933	24.4819
Os05g0502000	Similar to Cyclic nucleotide-gated ion channel 4 (AtCNGC4) (Cyclic nucleotide-and calmodulin-regulated ion channel 4) (AtHLM1)	2.33371	2.16865e-06	3.06512e-05	26.3958	5.32379
Os06g0219900	Similar to Phi-1 protein	2.33077	0.00786699	0.036338	7.87781	1.59003
Os01g0648700	Bromodomain containing protein	2.312	6.02014e-09	1.35804e-07	47.7023	9.70862
Os01g0974600	Similar to Histone H2A	2.31028	0.00164419	0.0100527	18.0987	3.56111
Os01g0239000	Hypothetical conserved gene	2.30264	0.00197438	0.0116989	12.0978	2.40904
Os02g0609200	Similar to Atozi1 (Fragment)	2.2937	1.34649e-24	2.07843e-22	131.323	26.8458
Os01g0243800	Hypothetical conserved gene	2.27753	1.35608e-19	1.24614e-17	172.939	35.886
Os12g0140266	Hypothetical conserved gene	2.27471	1.29669e-11	4.34836e-10	58.1219	11.8438
Os08g0154250	Similar to monocopper oxidase	2.25851	0.0103522	0.0451357	10.2832	2.12479
Os10g0453000	Hypothetical protein	2.25812	1.97373e-11	6.51806e-10	854.91	178.767
Os11g0203400	Hypothetical conserved gene	2.25357	0.000343666	0.00267041	19.0898	4.00296
Os01g0212900	Hypothetical conserved gene	2.23775	0.00647727	0.0309673	8.62089	1.77303
Os11g0517200	Hypothetical conserved gene	2.22173	7.64401e-16	4.44972e-14	102.56	21.8994
Os04g0203450	Hypothetical protein	2.21464	1.29532e-06	1.9332e-05	45.7549	9.84256
Os03g0589300	Ovarian tumour, otubain domain containing protein	2.20078	0.0116785	0.0495872	11.3529	2.50666
Os03g0371000	Similar to Cytochrome P450 family protein, expressed	2.20073	0.000222751	0.00183463	21.0324	4.53772
Os07g0109700	Conserved hypothetical protein	2.18084	2.6241e-19	2.31832e-17	150.044	33.108
Os10g0544200	Basic helix-loop-helix dimerisation region bHLH domain containing protein	2.17911	3.35731e-12	1.22018e-10	78.8451	17.2493
Os08g0104600	Ferredoxin I, chloroplast precursor (Anti-disease protein 1)	2.16719	6.14831e-05	0.000595876	15.1069	3.47573
Os07g0689600	Nicotianamine synthase 3 (EC 2.5.1.43) (S-adenosyl-L-methionine:S- adenosyl-L-methionine:S-adenosyl-methionine 3-amino-3- carboxypropyltransferase 3	2.1606	4.24638e-79	1.45842e-75	2073.08	464.454
Os06g0665200	Similar to glycosyl hydrolase family protein 17	2.16022	2.6246e-05	0.000284359	22.051	4.97956
Os04g0567200	Uncharacterised protein family UPF0005 domain containing protein	2.14787	1.87749e-06	2.7065e-05	19.0547	4.25346
Os07g0656200	Similar to Beta-glucosidase 26	2.1459	1.13877e-61	1.73827e-58	881.764	198.943
Os04g0396800	Peptidase S10, serine carboxypeptidase family protein	2.14331	0.00172379	0.0104693	13.6321	3.01883
Os01g0339600	Proteasome assembly chaperone 3 domain containing protein	2.14029	1.30335e-07	2.34671e-06	40.944	9.31922
Os07g0493850	Conserved hypothetical protein	2.10488	0.00256116	0.0144825	9.2839	2.13984
Os03g0729600	Conserved hypothetical protein	2.1035	7.17377e-11	2.18522e-09	80.7845	18.8251
Os07g0287400	Plant lipid transfer protein/seed storage/trypsin-alpha amylase inhibitor domain containing protein	2.09363	4.99207e-14	2.34065e-12	3654.3	855.886
Os07g0113500	Pentatricopeptide repeat domain containing protein	2.09268	0.00086187	0.00581265	13.2253	3.05258
Os11g0574500	Similar to F-box domain containing protein, expressed	2.08074	2.31232e-09	5.59271e-08	61.2866	14.4254
Os03g0133100	Conserved hypothetical protein	2.07469	4.21239e-09	9.73421e-08	55.8057	13.3746
Os05g0195000	Non-protein coding transcript	2.06639	0.00105689	0.00690914	16.7838	4.03671
Os08g0204632	Conserved hypothetical protein	2.06526	1.21827e-53	1.19547e-50	363.525	86.7399
Os10g0340100	Conserved hypothetical protein	2.05799	1.92558e-24	2.92305e-22	367.723	88.0926
Os07g0109100	Protein of unknown function DUF594 family protein	2.05126	0.00493108	0.0247871	8.88833	2.12479
Os04g0515900	Similar to NAM / CUC2-like protein	2.04274	1.95667e-09	4.82171e-08	43.2214	10.3812
Os01g0676200	Conserved hypothetical protein	2.04127	0.000318147	0.00249754	19.1108	4.61639
Os03g0258900	Galactose oxidase, beta-propeller domain containing protein	2.01255	4.52212e-10	1.22776e-08	66.6561	16.3026
Os08g0211750	Conserved hypothetical protein	2.00216	0.00378849	0.0199298	13.7553	3.4682
Os09g0527500	Similar to MEG5	2.00151	4.88468e-11	1.52513e-09	73.6673	18.2706
Os01g0640100	Conserved hypothetical protein	1.98716	1.21333e-09	3.07542e-08	60.5977	15.0718
Os02g0610000	Leucine-rich repeat domain containing protein	1.96668	0.00608854	0.0295172	17.7767	4.49644
Os12g0420400	Similar to Photosystem I reaction center subunit XI, chloroplast precursor (PSI- L) (PSI subunit V)	1.96087	2.3832e-06	3.32782e-05	25.1292	6.48314
Os06g0503250	Hypothetical protein	1.94649	7.39551e-05	0.00069948	25.9988	6.73001
Os07g0205900	Armadillo-type fold domain containing protein	1.94148	1.16228e-06	1.75853e-05	50.4778	12.9507
Os03g0206700	BTB/POZ fold domain containing protein	1.9304	1.48733e-07	2.64675e-06	42.1019	10.991
Os08g0299300	Conserved hypothetical protein	1.93008	0.000111881	0.00100821	23.5742	6.12775
Os03g0727600	ACC synthase, Ethylene biosynthesi	1.91402	2.87975e-05	0.000307361	51.1924	13.3541
Os03g0404500	Hypothetical gene	1.90991	0.00355238	0.0189267	10.3649	2.76833
Os05g0398800	Similar to Serine/threonine-protein kinase PBS1 (EC 2.7.1.37) (AvrPphB susceptible protein 1)	1.89435	2.26819e-11	7.42797e-10	109.929	29.4641
Os01g0933500	Similar to FLP1	1.88383	2.0524e-17	1.42045e-15	136.352	37.2289
Os04g0683900	Protein of unknown function DUF296 domain containing protein	1.87665	6.32989e-20	5.97664e-18	136.309	37.0666
Os05g0363566	Hypothetical conserved gene	1.87271	1.28813e-10	3.78127e-09	84.6025	23.1497
Os01g0533850	Non-protein coding transcript	1.87112	0.000859428	0.00580045	28.7822	7.9844
Os09g0441900	Unknown phosphatidylethanolamine-binding protein (PEBP) like domain protein, 426-amino-acid protein, homologous to the keratin-associated protein (KAP) 5-4 family, Panicle architecture, Panicle erectnes	1.87087	2.83698e-06	3.87613e-05	39.615	10.7592
Os10g0469100	Hypothetical protein	1.86797	0.000111029	0.00100284	32.15	8.77612
Os05g0177400	Hypothetical conserved gene	1.86046	2.62415e-05	0.000284359	25.523	7.02179
Os03g0347500	Similar to Senescence-associated protein (SAG29)	1.85919	0.000230785	0.00188554	360.464	99.2447
Os01g0611300	Similar to Metal tolerance protein 7	1.85701	0.00144146	0.00901147	15.5009	4.27216
Os10g0552600	Similar to Tfm5 protein	1.85606	2.08562e-41	8.55291e-39	2678.93	739.347
ENSRNA049471102	Eukaryotic small subunit ribosomal RNA	1.85356	0.00255108	0.0144374	52810.1	14613
Os04g0498900	Similar to N-acetyltransferase ESCO1	1.85021	1.25568e-05	0.000147378	37.0318	10.2958
Os01g0753300	Similar to Resveratrol O-methyltransferase	1.8449	3.25937e-06	4.39423e-05	41.0914	11.4702
Os10g0567900	Similar to F-box protein interaction domain containing protein, expressed	1.83453	2.39448e-05	0.000262847	160.41	44.9074
Os06g0101600	Plastocyanin, chloroplast precursor	1.8263	1.48404e-07	2.64261e-06	36.892	10.5313
Os06g0651900	Uncharacterised protein family UPF0057 domain containing protein	1.82057	0.0015314	0.00947887	11.9584	3.4194
Os02g0786900	Similar to Pathogenesis-related protein PR-1 precursor	1.81367	3.97762e-14	1.8843e-12	122.264	34.548
Os04g0604300	Similar to Xyloglucan endotransglucosylase/hydrolase protein 24 precursor (EC 2.4.1.207) (At-XTH24) (XTH-24) (Meristem protein 5) (MERI-5 protein) (MERI5 protein) (Endo-xyloglucan transferase) (Xyloglucan endo-1,4-beta-D-glucanase)	1.81211	6.6335e-06	8.30267e-05	37.8132	10.6504
Os07g0611500	C1-like domain containing protein	1.81163	0.000105023	0.000954548	45.0915	13.0577
Os02g0148000	CCT domain containing protein	1.80743	0.00572608	0.0280796	10.6979	3.15384
Os01g0633800	Non-protein coding transcript	1.79829	0.0116592	0.0495205	11.6908	3.38564
Os06g0168700	Similar to Prolin rich protein	1.79818	7.0052e-12	2.43639e-10	285.005	81.911
Os08g0507702	Cytochrome P450 family protein	1.78998	2.31149e-09	5.59271e-08	65.4859	18.8627
Os01g0958200	Curculin-like (mannose-binding) lectin domain containing protein	1.78661	0.00468676	0.0237589	15.0958	4.40353
Os06g0212400	Similar to glycosyltransferase family-37	1.77992	0.00286562	0.0159287	15.9703	4.63897
Os04g0228600	Similar to H0209A05.7 protein	1.77803	0.0111244	0.0477958	10.4258	2.97755
Os04g0453233	Hypothetical protein	1.77494	0.000985398	0.00650839	11.3561	3.40434
Os03g0103300	Hybrid proline- or glycine-rich protein, Controll of low-temperature germinability, Pre-harvest sprouting resistanc	1.76944	3.47013e-21	3.78354e-19	696.084	203.849
Os03g0373300	Protein of unknown function DUF1110 domain containing protein	1.76216	0.002938	0.0162423	14.6361	4.36225
Os05g0467600	Conserved hypothetical protein	1.7573	5.36634e-12	1.90498e-10	103.624	30.4739
Os09g0465200	Hypothetical gene	1.75679	3.29235e-05	0.000346327	37.4288	11.0359
Os07g0136800	Homeodomain-like containing protein	1.75252	2.80221e-21	3.09211e-19	233.082	68.9843
Os11g0239900	Hypothetical protein	1.75011	0.00221254	0.0128878	13.3677	3.98038
Os04g0401900	Conserved hypothetical protein	1.74322	2.76703e-08	5.61498e-07	61.1536	18.2979
Os06g0320200	Similar to OSIGBa0135C13.7 protein	1.72912	0.000357985	0.00276556	16.6301	5.1221
Os09g0414600	Conserved hypothetical protein	1.72534	0.000866887	0.00583845	22.7063	6.82762
Os07g0137200	Conserved hypothetical protein	1.7165	4.56482e-08	8.90156e-07	73.1579	22.4322
Os01g0524251	Conserved hypothetical protein	1.71631	2.9075e-25	4.81244e-23	340.068	103.214
Os03g0102700	Similar to Expansin-B7	1.69627	6.50694e-14	3.01492e-12	1256.42	387.835
Os04g0115200	Conserved hypothetical protein|Conserved hypothetical protein	1.6917	0.00966343	0.0427625	22.1069	6.93252
Os10g0159300	Conserved hypothetical protein	1.69129	8.50001e-09	1.85797e-07	483.07	149.409
Os05g0157500	Conserved hypothetical protein	1.68816	8.81977e-07	1.36448e-05	44.637	13.9244
Os02g0649900	Metal-nicotianamine (NA) transporter, Fe and Mn transport to the endosper	1.68602	0.000448372	0.00334314	35.3964	10.9084
Os09g0381400	Similar to Ervatamin C (EC 3.4.22.-) (ERV-C)	1.6775	5.06854e-05	0.000503846	2061.32	644.525
Os12g0114800	Similar to Lipid transfer protein|Similar to Lipid transfer protein	1.6721	7.16959e-19	5.93348e-17	590.812	185.091
Os08g0200300	Similar to Photosystem II 10 kDa polypeptide (Fragment)	1.67164	0.000374764	0.00287385	39.2417	12.3305
Os06g0155750	Hypothetical conserved gene	1.66027	0.000519828	0.00379659	33.3563	10.5726
Os12g0419700	Hypothetical gene	1.65678	1.81451e-05	0.000205082	47.9076	15.1814
Os06g0681100	Hypothetical conserved gene	1.65369	9.48052e-06	0.000114954	45.6875	14.5978
Os11g0229500	Similar to NBS-LRR protein (Fragment)	1.64706	6.87693e-10	1.81161e-08	126.526	40.3465
Os01g0944100	Conserved hypothetical protein	1.64651	1.39961e-37	4.93022e-35	10904	3482.89
Os02g0662000	RCc3 protein	1.64544	3.07126e-49	2.0582e-46	7831.87	2503.7
Os03g0259001	Hypothetical gene	1.64516	0.00201559	0.0119145	15.3696	4.897
Os03g0312100	Hypothetical conserved gene	1.63858	0.000275899	0.00221202	29.6263	9.46458
Os03g0778100	Similar to Photosystem-1 F subunit	1.6355	3.0373e-06	4.13132e-05	37.2959	11.9788
Os11g0579100	NB-ARC domain containing protein	1.62758	1.49191e-15	8.33164e-14	149.641	48.6119
Os01g0179600	UDP-glucuronosyl/UDP-glucosyltransferase family protein	1.62592	2.05994e-12	7.79601e-11	169.022	54.4987
Os05g0326600	Conserved hypothetical protein	1.62582	3.58782e-06	4.76688e-05	39.6146	12.7978
Os09g0247500	Conserved hypothetical protein	1.62338	9.37952e-05	0.000860598	23.8528	7.78164
Os04g0635700	Aldehyde dehydrogenase, conserved site domain containing protein	1.6161	0.00854241	0.0387888	9.62195	3.02636
Os04g0423400	Similar to OSIGBa0076I14.3 protein	1.61323	0.00075237	0.00517968	29.9579	9.72261
Os01g0591000	Aldehyde/histidinol dehydrogenase domain containing protein	1.60348	1.5946e-30	3.71298e-28	670.411	220.759
Os02g0527950	Hypothetical conserved gene	1.60067	0.00419	0.0216725	23.2411	7.57913
Os03g0604566	Conserved hypothetical protein	1.59593	4.27331e-08	8.38068e-07	79.4775	26.284
Os03g0323200	Similar to Magnesium-chelatase subunit H family protein, expressed	1.59228	3.97457e-18	2.91992e-16	207.058	68.6819
Os11g0513700	Protein kinase-like domain containing protein	1.58541	6.61159e-15	3.48008e-13	210.719	70.403
Os06g0272850	Domain of unknown function DUF231, plant domain containing protein	1.58494	1.01443e-18	8.14985e-17	185.409	61.6983
Os01g0719700	Similar to HCF101 (HIGH-CHLOROPHYLL-FLUORESCENCE 101); ATP binding	1.58177	3.18703e-06	4.30304e-05	34.3315	11.4103
Os01g0849000	Hypothetical protein	1.58114	1.04101e-11	3.53536e-10	264.877	88.432
Os10g0550400	Conserved hypothetical protein	1.57223	0.00589811	0.0288049	19.9885	6.62875
Os01g0713800	Similar to RNA binding	1.57093	0.00289164	0.0160506	17.245	5.72718
Os07g0674800	Similar to AP2 domain transcription factor EREBP	1.57006	4.10948e-08	8.08825e-07	90.5827	30.4072
Os07g0252200	Hypothetical conserved gene	1.56512	0.00782746	0.0361823	13.6977	4.59769
Os07g0137000	Myb transcription factor domain containing protein	1.56247	7.40203e-18	5.29631e-16	330.758	111.755
Os08g0244500	Similar to hydrolase, hydrolyzing O-glycosyl compounds	1.55847	1.82135e-12	6.94085e-11	154.981	52.4302
Os03g0183200	Similar to AP2 domain containing protein, expressed	1.55837	6.40704e-13	2.60029e-11	133.018	45.3088
Os07g0211601	Hypothetical gene	1.55724	0.000301835	0.00239067	45.0324	15.4854
Os09g0248900	Myb/SANT-like domain domain containing protein	1.55548	2.05213e-45	1.02517e-42	729.764	248.324
Os03g0131200	Catalase, Hydrogen peroxide-induced leaf cell deat	1.55106	1.78512e-21	2.01016e-19	276.829	94.5421
Os09g0323700	Haem peroxidase family protein	1.54635	0.00550011	0.0271508	16.1736	5.48421
Os05g0489500	Similar to H0322F07.8 protein	1.54308	1.85529e-18	1.44407e-16	206.381	70.7917
Os04g0197350	Hypothetical conserved gene	1.54262	1.66299e-26	3.00607e-24	1121.08	384.575
Os06g0154400	Domain of unknown function DUF676, lipase-like domain containing protein	1.53909	2.14566e-53	1.96514e-50	2588.8	891.011
Os09g0425300	Conserved hypothetical protein	1.53775	0.000113649	0.001022	35.3419	12.0192
Os10g0516900	Conserved hypothetical protein	1.52954	8.58579e-07	1.33128e-05	68.5667	23.7971
Os07g0692900	Similar to Ubiquitin-activating enzyme E1	1.51844	2.13686e-13	9.1738e-12	118.497	41.4327
Os08g0267000	F-box domain, Skp2-like domain containing protein	1.51639	0.00047967	0.00354571	28.2649	9.92512
Os01g0216400	Lipase, GDSL domain containing protein	1.51625	1.95837e-09	4.82171e-08	95.5133	33.5618
Os11g0543500	Similar to H0502B11.6 protein	1.51203	6.43795e-07	1.02723e-05	42.9059	14.8813
Os08g0119700	CCT domain domain containing protein	1.51073	0.00931525	0.041489	11.4267	4.01049
Os03g0306800	Similar to CP12 (Fragment)	1.5093	4.34427e-05	0.000438352	51.0709	18.0445
Os07g0580766	Protein of unknown function DUF2921 domain containing protein	1.50863	5.60513e-05	0.000548847	78.1823	27.4629
Os12g0439201	Hypothetical gene	1.50612	0.00635312	0.0305172	23.3946	8.25642
Os01g0296450	Hypothetical protein	1.50599	4.19576e-07	6.94474e-06	42.6319	14.9075
Os02g0194600	Protein kinase, catalytic domain domain containing protein	1.50337	1.01323e-06	1.54923e-05	54.9779	19.3411
Os02g0194700	Similar to Lipoxygenase 2.3, chloroplast precursor (EC 1.13.11.12) (LOX2:Hv:3)	1.48954	3.56558e-05	0.00037095	37.2126	13.1908
Os10g0182300	Similar to predicted protein	1.48862	0.00672994	0.0319629	32.451	11.533
Os06g0696400	Xyloglycan endo-transglycosylase precursor	1.48243	3.01801e-11	9.72131e-10	74.2954	26.633
Os11g0605900	Conserved hypothetical protein	1.4798	8.6788e-08	1.60903e-06	94.5127	33.9315
Os05g0319100	Putative mannan endo-1,4-beta-mannosidase 5	1.47914	0.000131734	0.00116197	29.4581	10.5424
Os03g0167000	Similar to Non-specific lipid-transfer protein	1.47831	4.88473e-06	6.31887e-05	45.7663	16.4311
Os08g0468700	Similar to Nitrate reductase [NADH] 1 (EC 1.7.1.1) (NR1)	1.47444	0.000772288	0.00529426	23.3724	8.36521
Os07g0196300	Cyclin-like F-box domain containing protein	1.46449	1.28079e-35	4.23989e-33	451.112	163.559
Os10g0372800	Conserved hypothetical protein	1.46341	5.52062e-27	1.03187e-24	703.485	254.752
Os03g0732000	Similar to 4-hydroxy-3-methylbut-2-enyl diphosphate reductase	1.46221	1.35112e-09	3.4027e-08	110.691	40.3183
Os03g0797400	Similar to Indole-3-glycerol phosphate lyase	1.46211	0.00776514	0.0359607	19.5176	7.06307
Os03g0103200	Similar to Physical impedance induced protein	1.46176	0.00321073	0.0174267	2306.94	837.633
Os10g0552700	Similar to Tumor-related protein (Fragment)	1.45967	2.23371e-10	6.36654e-09	741.453	269.504
Os05g0553300	Conserved hypothetical protein	1.45935	0.00899237	0.0403519	16.0293	5.87724
Os11g0518300	Hypothetical protein	1.4583	0.00281041	0.0156726	35.7387	12.9883
Os09g0123500	Tetratricopeptide-like helical domain containing protein	1.45667	2.0037e-08	4.14249e-07	80.9174	29.4719
Os09g0327400	Glycoside hydrolase-type carbohydrate-binding, subgroup domain containing protein	1.45342	1.86944e-37	6.50188e-35	1999.07	730.519
Os07g0691200	Similar to D-alanine--D-alanine ligase B (EC 6.3.2.4) (D-alanylalanine synthetase B) (D-Ala-D-Ala ligase B)	1.45278	9.0551e-25	1.42987e-22	894.971	326.385
Os05g0105800	Conserved hypothetical protein	1.45132	2.06157e-05	0.00023054	31.1429	11.3503
Os04g0556500	cis-Zeatin-O-glucosyltransferase, Catalyze O-glucosylation of cZ and cZ-ribosid	1.45069	9.84622e-25	1.54591e-22	326.682	119.372
Os02g0733400	Conserved hypothetical protein	1.44811	0.000304437	0.00240712	21.7788	7.97581
Os01g0636500	Similar to Polygalacturonase PG2	1.44586	1.04114e-05	0.000124538	58.9893	21.9011
Os02g0678800	Transcriptional activator/repressor, Reguration of KNOX gene, Oskn2 (regulator of meristem function), Floral organogenesi	1.44536	0.00474586	0.024001	21.9072	7.88961
Os12g0472800	B repeat unit of collagen binding surface protein (cna) containing protein	1.44129	1.95117e-25	3.30928e-23	1729.16	636.816
Os03g0305400	UspA domain containing protein	1.434	0.000880777	0.00591404	25.85	9.41577
Os05g0506800	Hypothetical conserved gene	1.43394	4.38219e-09	1.01011e-07	139.673	51.8067
Os07g0148900	Photosystem I protein-like protein	1.43194	0.000119166	0.0010634	21.795	8.09965
Os07g0690200	Protein of unknown function DUF3511 domain containing protein	1.43186	0.00223382	0.012987	21.6556	8.02462
Os06g0589700	Similar to Poly(A)-binding protein (Fragment)	1.4279	0.0114212	0.0487355	17.5702	6.52831
Os06g0192100	Similar to UDP-glucose flavonoid-3-O-glucosyltransferase	1.42429	0.00114437	0.00740518	29.3237	10.9355
ENSRNA049471090	5.8S ribosomal RNA	1.42264	0.0037782	0.0198984	26.5787	9.85009
Os06g0268500	Similar to OSIGBa0139J17.1 protein	1.42124	2.31237e-11	7.55465e-10	267.08	99.9786
Os08g0181750	Conserved hypothetical protein	1.42085	7.69279e-05	0.00072386	35.6062	13.3222
Os04g0460300	Amino acid transporter, transmembrane domain containing protein	1.42082	3.9729e-23	5.375e-21	344.129	128.319
Os05g0326400	Cyclin-related 2 domain containing protein	1.42056	0.000470862	0.00348811	31.8651	11.7461
Os09g0306650	Hypothetical conserved gene	1.41953	0.000195313	0.0016391	32.1949	12.1177
Os10g0468800	Hypothetical conserved gene	1.41788	0.000165925	0.0014229	40.9618	15.143
Os01g0745400	Sec34-like protein family protein	1.41692	0.000353713	0.00273764	27.5316	10.3971
Os03g0233300	LysM receptor-like kinase, Arbuscular mycorrhizal (AM) symbiosi	1.41683	5.56257e-05	0.000545652	32.874	12.3381
Os06g0477600	Non-protein coding transcript	1.41604	2.10733e-09	5.15134e-08	121.349	45.3936
Os02g0794500	Similar to Serine carboxypeptidase II precursor (EC 3.4.16.6) (Carboxypeptidase D) (Bri1 suppressor 1) [Contains: Serine carboxypeptidase II chain A; Serine carboxypeptidase II chain B]	1.41525	0.000577362	0.0041333	35.5263	13.2059
Os08g0527800	Similar to Ubiquitin carboxyl-terminal hydrolase	1.41355	4.58289e-06	5.95364e-05	46.5636	17.3391
Os03g0373500	Hypothetical protein	1.4116	4.61152e-25	7.4974e-23	386.575	145.464
Os07g0136866	Similar to BRI1-KD interacting protein 133 (Fragment)	1.40905	6.87815e-07	1.08925e-05	59.856	22.6752
Os01g0141600	Protein of unknown function DUF647 family protein	1.40686	9.56155e-07	1.47014e-05	56.0524	21.0765
Os03g0672900	Glycoside hydrolase, family 10 domain containing protein	1.39591	0.00086577	0.00583323	28.4554	10.9056
Os05g0153300	Lipase, class 3 domain containing protein	1.39531	9.89147e-06	0.000119044	44.6946	17.1645
Os07g0141100	Protein kinase, core domain containing protein	1.38928	5.57285e-10	1.48949e-08	143.067	54.7186
Os10g0454300	Eggshell protein family protein	1.38625	0.000125846	0.0011172	1235.48	472.601
Os08g0556900	Similar to Cysteine proteinase (EC 3.4.22.-)	1.38504	5.8187e-07	9.36559e-06	362.113	138.839
Os07g0538000	Similar to hydrolase, hydrolyzing O-glycosyl compounds	1.38454	1.94397e-06	2.78336e-05	820.195	314.207
Os11g0115100	Similar to Lipid transfer protein|Similar to Lipid transfer protein	1.38261	4.15516e-20	3.99186e-18	841.997	322.426
Os05g0246300	Barwin-related endoglucanase domain containing protein	1.38098	9.01443e-14	4.08714e-12	421.054	161.655
Os05g0297800	Conserved hypothetical protein	1.37924	0.00964418	0.0426911	21.7758	8.32757
Os05g0250600	Similar to NB-ARC domain containing protein	1.37833	0.00197866	0.0117193	25.4624	9.67017
Os11g0518600	Conserved hypothetical protein	1.37396	1.11398e-05	0.000132444	53.125	20.3844
Os08g0229200	Non-protein coding transcript	1.37381	0.00126659	0.00806896	18.6432	7.1381
Os12g0556900	Protein of unknown function DUF1645 family protein	1.36819	0.00183655	0.0110346	20.9717	8.18973
Os08g0435900	Similar to LHC I type IV chlorophyll binding protein (Fragment)	1.36788	0.00248745	0.0141648	74.5563	28.9828
Os04g0659200	Hypothetical protein	1.36672	2.53831e-21	2.82358e-19	510.497	198.259
Os04g0153000	Similar to OSIGBa0147M20.4 protein	1.36648	4.14036e-06	5.44048e-05	58.5206	22.4378
Os01g0873200	Similar to Amidophosphoribosyltransferase, chloroplast precursor (EC 2.4.2.14) (Glutamine phosphoribosylpyrophosphate amidotransferase) (ATASE) (GPAT) (Fragment)	1.36398	3.24945e-09	7.68346e-08	106.694	41.2902
Os03g0428700	Similar to Expansin-A31	1.36024	0.00169232	0.0103077	27.9237	11.0069
Os10g0159033	Conserved hypothetical protein	1.36011	1.14612e-13	5.08739e-12	266.456	103.874
Os10g0433700	Hypothetical protein	1.35947	0.00279092	0.015575	32.4654	12.7425
Os05g0304900	Similar to hydrolase, hydrolyzing O-glycosyl compounds	1.3535	0.000377159	0.00288899	25.1324	9.86515
Os02g0811101	Conserved hypothetical protein	1.35318	0.00990325	0.043634	15.6371	6.08647
Os04g0658300	Similar to Ribulose bisphosphate carboxylase/oxygenase activase, chloroplast precursor (RuBisCO activase) (RA)	1.35045	3.92137e-06	5.175e-05	51.4486	20.0784
Os06g0547400	Similar to Peroxidase P7 (EC 1.11.1.7) (TP7)	1.34998	7.33856e-28	1.45061e-25	7156.35	2807.12
Os07g0553000	Similar to Mixed-linked glucan synthase 2	1.34908	0.0010077	0.00663017	56.1678	22.1178
Os10g0200000	Protein kinase, core domain containing protein	1.34813	3.21363e-20	3.10908e-18	273.29	107.421
Os04g0387000	Hypothetical conserved gene	1.34779	0.0100874	0.0442609	24.9306	9.75248
Os01g0286100	Phytochrome-interacting factor-like protein, Basic helix-loop-helix factor, Repression of seedling growth in the dar	1.34541	1.23177e-08	2.62155e-07	79.0983	30.9682
Os03g0765900	PetM of cytochrome b6/f complex subunit 7 domain containing protein	1.34186	0.000303606	0.00240212	35.629	14.0631
Os11g0454300	Similar to Water-stress inducible protein RAB21	1.33911	0.00664017	0.0316306	777.263	307.252
Os03g0124800	Non-protein coding transcript	1.33711	0.00554783	0.0273568	22.4564	8.77612
Os08g0137400	Cupredoxin domain containing protein	1.33669	0.000128991	0.00113997	109.551	43.2304
Os05g0393800	Protein of unknown function DUF221 domain containing protein	1.33444	0.00177276	0.0107117	24.2484	9.63723
Os02g0583900	Non-protein coding transcript	1.33203	6.70973e-05	0.00064303	39.9589	15.9067
Os03g0196000	Similar to Sulfate transporter	1.32657	4.10911e-17	2.70748e-15	794.51	317.33
Os06g0203200	Flavin-containing monooxygenase FMO family protein	1.32333	9.46895e-09	2.05019e-07	107.611	43.292
Os05g0239100	Hypothetical protein	1.32311	1.94281e-06	2.78314e-05	65.4904	26.041
Os04g0562800	Similar to H0211B05.8 protein	1.31788	7.78411e-05	0.000731451	49.6353	20.0868
Os02g0531600	TFL1/CEN ortholog, Phosphatidylethanolamine-binding protein, PEBP family protein, Control of the phase transition of meristem, Control of flowering tim	1.31397	1.13739e-13	5.0568e-12	892.845	359.435
Os06g0611900	Similar to Glycine decarboxylase P subunit	1.31304	4.36455e-22	5.21393e-20	483.71	194.726
Os03g0611200	Aldo/keto reductase family protein	1.31245	5.84719e-05	0.00056968	42.2155	17.0708
Os04g0204400	Hypothetical protein	1.31106	0.0003777	0.00289192	27.195	10.8222
Os02g0199300	Peptidyl-prolyl cis-trans isomerase, FKBP-type domain containing protein	1.3075	0.00385594	0.0202264	18.4462	7.42988
Os03g0607200	Gibberellin regulated protein family protein	1.30639	0.00158672	0.00976192	46.2595	18.6485
Os07g0640401	Similar to Zinc finger CCHC domain-containing protein 10	1.30129	0.00735258	0.0344039	24.1746	9.80153
Os02g0484200	Transferase family protein	1.30066	2.82674e-05	0.000302444	77.6937	31.5637
Os06g0731200	Similar to ABC transporter-like protein	1.29873	0.00839295	0.0382556	19.7802	8.06226
Os02g0194400	Similar to Receptor-like kinase (Fragment)	1.29409	0.00014924	0.00129887	68.2095	27.8865
Os02g0673100	Aluminum-activated malate transporter, Maintenance of panicle size and grain yiel	1.29123	0.00226276	0.0131077	54.671	22.2974
Os04g0115700	Hypothetical protein	1.28692	1.38206e-05	0.000160361	752.333	308.167
Os05g0548900	Similar to Phosphoethanolamine methyltransferase	1.28578	5.27106e-14	2.46305e-12	269.758	110.535
Os07g0556200	Rieske [2Fe-2S] region domain containing protein	1.28561	1.13477e-12	4.46051e-11	101.183	41.9385
Os06g0335950	Non-protein coding transcript	1.28416	4.5206e-12	1.61519e-10	130.337	53.0018
Os03g0369000	Similar to Peroxidase 1	1.28404	1.24497e-20	1.26224e-18	681.641	279.553
Os01g0643800	Similar to Mitogen-activated protein kinase	1.28393	1.92432e-05	0.000216425	53.3685	21.8665
Os06g0483200	Similar to cycloartenol synthase	1.27978	8.25349e-15	4.29494e-13	172.618	70.9035
Os11g0548600	Similar to LysM domain containing protein	1.27874	5.24411e-07	8.52082e-06	100.358	41.3917
Os02g0483500	Transferase family protein	1.27481	0.00293933	0.0162432	36.1621	14.9911
Os11g0426400	Cupredoxin domain containing protein	1.273	4.79817e-08	9.33012e-07	53.9066	22.4545
Os04g0476600	C2 calcium-dependent membrane targeting domain containing protein	1.272	1.08053e-14	5.50812e-13	245.824	101.843
Os03g0643900	Conserved hypothetical protein	1.26838	9.74096e-11	2.89657e-09	116.194	48.459
Os03g0425000	Similar to predicted protein	1.26807	0.00013979	0.00122554	41.7463	17.3888
Os07g0642800	Similar to plectin-related	1.26773	3.74131e-17	2.47106e-15	305.792	127.173
Os04g0357700	Hypothetical conserved gene	1.26741	8.09935e-05	0.000757962	99.3672	41.3056
Os01g0533900	Similar to Multidrug resistance protein 1 homolog	1.26521	2.33682e-17	1.58927e-15	1650.19	687.201
Os03g0731100	Photosystem I reaction centre subunit N family protein	1.26109	0.00376812	0.0198796	18.571	7.80034
Os06g0655100	Similar to D-3-phosphoglycerate dehydrogenase	1.26067	0.000182769	0.00154992	27.3248	11.5266
Os08g0540400	Similar to Calcium-dependent protein kinase	1.25979	4.43442e-06	5.77989e-05	95.775	40.0753
Os08g0242800	Similar to Sigma factor SIG6	1.25769	0.000544512	0.00394749	24.2515	10.1608
Os10g0208500	Hypothetical protein	1.25623	1.11859e-15	6.32392e-14	1180.53	494.442
Os03g0227601	Hypothetical gene	1.25562	0.00373535	0.0197315	28.3146	11.9422
Os03g0723400	Similar to UFG2	1.25061	0.00431124	0.0221952	51.8118	21.7801
Os05g0589700	Similar to cDNA, clone: J090072P03, full insert sequence	1.24727	1.09845e-14	5.58908e-13	233.052	98.1995
Os03g0826200	Conserved hypothetical protein	1.24666	0.00300464	0.0165111	21.9872	9.1053
Os10g0509000	Similar to MutS domain V family protein, expressed	1.24506	1.10232e-05	0.000131284	61.549	25.756
Os04g0206600	UDP-glucuronosyl/UDP-glucosyltransferase family protein	1.24456	3.67176e-05	0.000379411	113.149	47.5659
Os06g0725300	Barwin-related endoglucanase domain containing protein	1.24407	3.46758e-06	4.6295e-05	128.249	54.2131
Os01g0608900	Hypothetical gene	1.23763	0.00477229	0.0241124	24.5782	10.3848
Os04g0607000	PAP fibrillin family protein	1.23226	2.03934e-09	5.00294e-08	98.4267	41.9675
Os02g0710700	Hypothetical conserved gene	1.23195	0.000327641	0.00255674	38.8272	16.4835
Os03g0271500	Conserved hypothetical protein	1.23133	0.00036882	0.00283778	42.3665	17.9497
Os10g0552300	Conserved hypothetical protein	1.23027	0.00253521	0.0143716	171.809	73.1105
Os01g0869800	22-kDa Photosystem II protein, Photoprotectio	1.22295	1.2299e-05	0.000144909	103.77	44.5235
Os04g0693400	Hypothetical protein	1.22251	4.61345e-13	1.89759e-11	189.75	81.1812
Os03g0391400	Similar to Phospholipase D nu-2 (Fragment)	1.21736	0.00240499	0.0137752	29.0643	12.4881
Os02g0574000	Similar to Monosaccharide transporter 1	1.21197	0.0001841	0.00155833	31.4695	13.6327
Os05g0363500	Hypothetical conserved gene	1.21161	6.41086e-62	1.03615e-58	2353.26	1015.49
Os04g0659100	Chloroplastic glutamine synthetase, Reassimilation of the ammonia generated by photorespiration, Salt toleranc	1.20808	2.17669e-20	2.14361e-18	1580.81	684.606
Os05g0415700	Glycoside hydrolase, family 20 protein	1.20327	0.000918435	0.00613242	29.9224	13.0717
Os02g0120200	Similar to Phospholipase D nu-2 (Fragment)	1.20276	0.000372363	0.00285996	32.2064	13.9769
Os04g0447800	Glutamate decarboxylase (EC 4.1.1.15)	1.20218	0.000123476	0.00109865	177.359	77.3089
Os10g0477600	Similar to NAM / CUC2-like protein	1.20195	6.39388e-06	8.02917e-05	86.0614	37.3888
Os01g0878300	Protein kinase, core domain containing protein	1.20161	6.78606e-19	5.66729e-17	1377.56	599.097
Os12g0222900	Leucine-rich repeat, N-terminal domain containing protein	1.19937	0.00335363	0.0180781	32.0621	13.9769
Os03g0232800	Similar to Lecithin:cholesterol acyltransferase family protein, expressed	1.19858	5.25504e-06	6.75339e-05	82.5702	36.1659
Os11g0604900	Similar to NB-ARC domain containing protein	1.19846	4.9677e-07	8.08606e-06	113.154	49.4049
Os03g0592500	Similar to Photosystem II type II chlorophyll a/b binding protein (Fragment)	1.19789	0.00132808	0.00839438	50.3369	22.009
Os06g0325900	Similar to Bx2-like protein	1.1972	0.0111183	0.0477769	24.6582	10.7929
Os06g0142300	Early nodulin 93 ENOD93 protein family protein	1.19455	2.76153e-05	0.000296621	74.7869	32.5384
Os09g0554200	Zinc finger, RING/FYVE/PHD-type domain containing protein	1.19408	0.000165644	0.00142093	45.0938	19.7389
Os05g0561400	Conserved hypothetical protein	1.18681	3.38847e-12	1.22988e-10	194	84.5348
Os03g0124900	Pectin lyase fold/virulence factor domain containing protein	1.18568	1.14976e-07	2.0852e-06	81.9582	36.1427
Os11g0172150	Similar to Leucine Rich Repeat family protein, expressed	1.18232	3.66092e-09	8.56063e-08	282.416	124.62
Os06g0476400	Conserved hypothetical protein	1.18218	0.0052684	0.026184	30.0617	13.277
Os03g0719000	MAP65/ASE1 family protein	1.17981	4.50177e-23	6.0337e-21	534.468	235.891
Os02g0236600	Peroxidase P7 (EC 1.11.1.7) (TP7)	1.1764	0.000150154	0.00130517	526.469	232.762
Os02g0535901	Cyclin-like F-box domain containing protein	1.17602	2.91373e-10	8.14423e-09	112.73	50.1645
Os11g0183150	Ankyrin repeat domain containing protein	1.17543	0.000422939	0.00318026	57.9085	25.7392
Os06g0501900	Cytochrome P450 family protein	1.17508	1.43648e-10	4.18544e-09	236.872	104.881
Os04g0604250	Conserved hypothetical protein	1.17476	0.00441095	0.0226195	27.9254	12.3643
Os06g0338700	Similar to Primary amine oxidase	1.17476	0.0015759	0.00971274	30.0746	13.4722
Os03g0252900	Similar to MYB-like transcription factor DIVARICATA	1.17445	4.08337e-05	0.000415862	48.4359	21.1471
Os03g0800200	ARGONAUTE (AGO) family protein, Development of pre-meiotic germ cells, Progression of meiosi	1.17305	0.000252366	0.00204362	53.7702	23.7963
Os05g0447620	Hypothetical conserved gene	1.17071	0.0111145	0.0477683	24.1201	10.7067
Os12g0141900	Similar to Membrane-anchored ubiquitin-fold protein 3	1.17002	8.52115e-15	4.42584e-13	264.317	117.609
Os11g0686900	Similar to NB-ARC domain containing protein, expressed	1.16994	0.000304968	0.00240951	38.8765	17.1712
Os01g0935800	Similar to BRASSINOSTEROID INSENSITIVE 1-associated receptor kinase 1	1.16952	5.39615e-05	0.000531605	33.8668	15.3426
Os01g0247900	AWPM-19-like family protein	1.16783	0.000762955	0.00524336	44.8425	19.662
Os09g0543400	Ornithine decarboxylase (EC 4.1.1.17)	1.16733	3.74412e-05	0.000386161	232.344	103.724
Os03g0602500	Similar to Dihydropterin pyrophosphokinase /dihydropteroate synthase precursor (EC 2.5.1.15)	1.16702	0.000941155	0.00625373	34.9416	15.3335
Os03g0195800	Similar to Sulfate transporter (Fragment)	1.16687	5.84848e-13	2.38417e-11	451.957	200.831
Os02g0533700	Conserved hypothetical protein	1.16665	0.000472156	0.00349581	31.806	13.9384
Os07g0110000	Conserved hypothetical protein	1.16545	6.50325e-27	1.19122e-24	852.815	380.495
Os08g0196200	Hypothetical conserved gene	1.16523	3.45901e-05	0.00036123	49.5711	22.1432
Os06g0546500	Similar to Class III peroxidase GvPx2b (Fragment)	1.16477	7.03418e-14	3.22656e-12	603.691	268.992
Os01g0824700	Cyclin-like F-box domain containing protein	1.16122	8.0794e-10	2.10417e-08	260.284	116.118
Os11g0201360	Cyclin-like F-box domain containing protein	1.16029	0.000307853	0.00242853	46.1599	20.7708
Os01g0620800	UDP-glucuronosyl/UDP-glucosyltransferase family protein	1.16014	0.00028542	0.00228104	35.0058	15.8709
Os10g0139600	F-box domain, Skp2-like domain containing protein	1.15933	0.000785284	0.00536861	36.2804	16.1684
Os03g0856700	Gibberellin 20 oxidase 1 (EC 1.14.11.-) (Gibberellin C-20 oxidase 1) (GA 20-oxidase 1	1.15551	2.5133e-07	4.28916e-06	176.391	79.0431
Os02g0733500	EF-Hand type domain containing protein	1.15453	5.75036e-05	0.000561749	57.0023	25.6491
Os05g0487300	Conserved hypothetical protein	1.15404	1.93847e-08	4.01669e-07	115.864	52.0974
Os01g0707500	Similar to Transcription factor LAX PANICLE	1.15319	1.60903e-06	2.35911e-05	70.8855	31.8884
Os08g0315200	Retrotransposon gag protein family protein	1.15229	2.76094e-05	0.000296621	87.9753	39.4149
Os03g0790600	Glutamate carboxypeptidase, Hormone homeostasis, Regulation of developmental processe	1.15185	9.66683e-06	0.000116853	65.0128	29.4576
Os10g0466100	Similar to predicted protein	1.15051	0.0022298	0.0129718	29.9353	13.3813
Os12g0528801	Hypothetical gene	1.14532	2.03875e-06	2.89942e-05	219.607	99.483
Os08g0551225	Hypothetical gene	1.14073	0.00332245	0.0179486	29.8729	13.4488
Os04g0382900	Conserved hypothetical protein	1.14018	1.59953e-10	4.64083e-09	171.567	77.6053
Os01g0815400	Conserved hypothetical protein	1.13763	2.35949e-10	6.70418e-09	196.164	89.4114
Os03g0659200	Similar to Ferredoxin	1.13725	0.00616379	0.029811	26.5352	12.2901
Os03g0126300	Similar to cDNA clone:001-042-G03, full insert sequence	1.13463	0.00196497	0.0116558	32.7269	14.7097
Os02g0548900	Similar to threonine endopeptidase	1.13165	0.00208763	0.0122459	37.877	17.4002
Os02g0761300	Protein of unknown function DUF1645 family protein	1.13162	0.00484756	0.0244388	29.7253	13.7116
Os01g0722300	Myb transcription factor domain containing protein	1.13105	1.31814e-07	2.36869e-06	78.1035	35.7985
Os01g0631700	Similar to Ser Thr specific protein kinase-like protein	1.13056	1.26373e-28	2.6107e-26	431.532	197.191
Os09g0345400	Conserved hypothetical protein	1.12981	0.000291257	0.0023206	49.7811	22.7418
Os04g0582600	Conserved hypothetical protein	1.12797	0.00112653	0.00730533	39.4864	18.1216
Os03g0103100	Similar to Physical impedance induced protein	1.12667	3.01955e-06	4.10923e-05	3222.56	1475.99
Os11g0564800	Hypothetical protein	1.12626	0.00107662	0.00701291	38.2181	17.5455
Os12g0410150	Hypothetical gene	1.12624	9.64869e-06	0.000116685	77.7081	35.4607
Os03g0682666	Hypothetical gene	1.12322	0.000203543	0.00170143	63.938	29.6152
Os12g0140200	Zinc finger, RING/FYVE/PHD-type domain containing protein	1.12261	0.00333757	0.018008	22.7813	10.4562
Os07g0673400	Rossmann-like alpha/beta/alpha sandwich fold domain containing protein	1.11967	0.0114357	0.0487824	22.0447	10.0632
Os09g0458300	Leucine-rich repeat, N-terminal domain containing protein	1.11865	7.10935e-06	8.86282e-05	77.3064	35.2244
Os12g0128000	Cyclin-like F-box domain containing protein	1.11165	1.22777e-05	0.00014472	69.2102	31.9175
Os04g0350100	Proteinase inhibitor I25, cystatin domain containing protein	1.10926	1.0929e-08	2.34782e-07	312.975	145.122
Os03g0830500	Similar to PGPS/D12	1.1091	0.00189396	0.0113177	48.6648	22.7126
Os04g0184450	Conserved hypothetical protein	1.10896	0.00565791	0.0278198	38.1512	17.673
Os01g0910500	Conserved hypothetical protein	1.10587	6.93275e-14	3.18535e-12	841.106	391.043
Os06g0612951	Hypothetical protein	1.10533	0.00776511	0.0359607	24.6551	11.5302
Os05g0554000	Similar to cDNA clone:001-123-D07, full insert sequence	1.10245	9.60002e-21	9.87903e-19	1896.83	883.288
Os05g0569800	Tho complex subunit 7 domain containing protein	1.09898	2.79571e-05	0.000299493	67.2776	31.275
Os03g0294900	Similar to Ubiquitin-activating enzyme E1	1.09715	0.00311773	0.0170046	29.6679	13.8419
Os06g0636700	Esterase, SGNH hydrolase-type domain containing protein	1.09567	0.00182275	0.0109636	33.412	15.7198
Os07g0141400	Similar to 23 kDa polypeptide of photosystem II	1.09311	0.0024583	0.0140322	50.3929	23.7642
Os05g0463000	Similar to Receptor protein kinase-like protein	1.09131	0.000163625	0.00140712	52.6315	24.8861
Os01g0142100	Peptidase M50 family protein	1.09026	0.000827087	0.00562084	31.8093	14.7884
Os03g0247200	Conserved hypothetical protein	1.08819	2.79479e-12	1.03212e-10	762.742	359.072
Os06g0165500	Similar to OSIGBa0147J19.7 protein	1.08748	0.0059184	0.0288784	25.6496	12.1138
Os01g0278900	Similar to 50S ribosomal protein L40	1.08743	0.00128142	0.00813874	32.2686	15.3728
Os05g0186300	Similar to NADP-malic enzyme	1.08657	1.02439e-23	1.48137e-21	1943.53	915.809
Os06g0116933	Conserved hypothetical protein	1.08603	1.44099e-05	0.000166635	261.779	123.137
Os06g0524300	Protein of unknown function DUF3133 domain containing protein	1.084	3.60999e-11	1.14404e-09	201.226	94.6781
Os01g0939100	Similar to Calmodulin-stimulated calcium-ATPase	1.08386	1.14115e-07	2.07233e-06	169.39	79.8913
Os05g0433400	Protein of unknown function DUF1218 domain containing protein	1.08317	0.00220449	0.0128545	42.0856	19.9058
Os05g0460600	Similar to GTP cyclohydrolase II/3,4-dihydroxy-2-butanone-4-phosphate synthase- like protein (Fragment)	1.08287	0.000851164	0.00575174	54.6318	25.7757
Os06g0220100	Hypothetical protein	1.08168	1.76329e-09	4.36863e-08	167.978	79.2726
Os10g0330000	Conserved hypothetical protein	1.08035	8.69561e-19	7.00647e-17	1087.39	514.728
Os11g0219000	Peptidase S16, lon N-terminal domain containing protein	1.07954	0.000214139	0.00177701	63.9912	30.3028
Os02g0464550	Hypothetical protein	1.0787	2.20996e-13	9.45809e-12	914.005	432.819
Os06g0326400	Phosphofructokinase domain containing protein	1.07755	4.9277e-10	1.32739e-08	247.564	117.521
Os01g0916350	Hypothetical gene	1.07711	0.00727646	0.0341232	21.4393	10.0481
Os05g0135000	Haem peroxidase family protein	1.07705	1.82303e-13	7.95073e-12	646.429	306.841
Os01g0225700	Hypothetical gene	1.07673	0.000936687	0.00622826	38.7626	18.5071
Os10g0390000	Conserved hypothetical protein	1.0761	2.61978e-05	0.000284212	80.3024	38.2719
Os01g0902200	Peptidase M3A and M3B, thimet/oligopeptidase F domain containing protein	1.07558	3.34923e-17	2.23358e-15	341.576	162.463
Os02g0802500	Similar to H(+)-translocating (Pyrophosphate-ENERGIZED) inorganic pyrophosphatase beta-1 polypeptide (EC 3.6.1.1) (Fragment)	1.07343	7.01348e-17	4.51293e-15	299.377	142.006
Os06g0709400	Conserved hypothetical protein	1.07318	0.000291691	0.00232237	53.6582	25.6
Os09g0483600	Transcription factor jumonji/aspartyl beta-hydroxylase domain containing protein	1.07267	4.11177e-07	6.81805e-06	95.131	45.2226
Os03g0618300	Isopenicillin N synthase family protein	1.07222	1.91345e-19	1.72374e-17	675.067	320.716
Os01g0102000	Phosphoesterase family protein	1.07057	1.15445e-09	2.94518e-08	198.037	94.1623
Os04g0223500	Dimethylaniline monooxygenase, N-oxide-forming domain containing protein	1.07056	0.00234103	0.0134706	48.3029	23.1471
Os07g0658600	Similar to Nucleoid DNA-binding-like protein	1.06488	3.54172e-09	8.29602e-08	539.577	257.95
Os07g0435300	Photosystem I reaction center subunit IV, chloroplast precursor (PSI- E) (Photosystem I 10.8 kDa polypeptide)	1.06336	0.00910109	0.0407333	45.6015	21.8637
Os06g0692600	Protein kinase, core domain containing protein	1.06282	5.23788e-08	1.00994e-06	159.371	76.4743
Os09g0381600	Conserved hypothetical protein	1.06261	3.97236e-11	1.25454e-09	426.747	204.441
Os04g0115650	Similar to OSIGBa0160I14.9 protein	1.06097	2.1613e-05	0.000240129	81.9935	39.156
Os03g0185400	Protein of unknown function DUF1677, Oryza sativa family protein	1.05853	0.000406027	0.00307011	62.2733	29.8057
Os01g0896500	Rhodanese-like domain containing protein	1.05808	5.28446e-05	0.00052304	52.3132	25.1065
Os12g0611900	Glycosyl transferase, family 17 protein	1.05807	4.19367e-10	1.14311e-08	193.856	93.2495
Os03g0135200	Similar to Glutathione S-transferase GST 9 (EC 2.5.1.18)	1.05632	1.41874e-08	2.99627e-07	365.024	175.247
Os09g0452400	Peptidase A1 domain containing protein	1.05121	1.88312e-05	0.000212138	98.9875	47.7326
Os02g0161800	Similar to Peroxidase precursor (EC 1.11.1.7)	1.05041	0.00859135	0.038966	35.8099	17.1187
Os03g0561400	Conserved hypothetical protein	1.05004	4.12547e-06	5.42611e-05	2127.77	1027.64
Os03g0643700	Similar to GST6 protein (EC 2.5.1.18)	1.04923	3.36675e-13	1.41229e-11	457.912	221.348
Os08g0254600	Similar to cyclic nucleotide-gated ion channel 14	1.04901	8.42324e-10	2.18337e-08	583.037	281.997
Os04g0678700	Similar to Protochlorophyllide reductase (EC 1.3.1.33) (PCR) (NADPH- protochlorophyllide oxidoreductase) (POR) (Fragment)	1.04825	0.00595868	0.029044	24.9851	12.0125
Os09g0544400	Similar to glutathione transferase16	1.04814	2.79036e-08	5.65397e-07	326.459	157.34
Os05g0433500	Conserved hypothetical protein	1.04542	0.000851508	0.00575265	56.3899	27.6358
Os01g0788700	Cupredoxin domain containing protein	1.04384	3.13394e-06	4.24387e-05	218.771	105.947
Os11g0448700	Conserved hypothetical protein	1.04178	4.96596e-11	1.54875e-09	236.024	114.39
Os08g0296600	NB-ARC domain containing protein	1.04136	9.17354e-09	1.98779e-07	134.472	65.4277
Os02g0823200	Similar to OSIGBa0136O08-OSIGBa0153H12.4 protein	1.04098	0.00066199	0.00464238	69.3065	33.8463
Os09g0295200	Conserved hypothetical protein	1.03981	0.000169478	0.00144975	88.9633	43.3146
Os12g0573600	Similar to predicted protein	1.03847	4.34817e-05	0.000438584	126.716	61.3921
Os03g0201000	Conserved hypothetical protein	1.038	0.000423975	0.00318718	67.1382	32.6706
Os09g0483500	EF-Hand type domain containing protein	1.03774	0.00179677	0.0108358	35.35	17.2164
Os10g0530200	Similar to Glutathione S-transferase TSI-1 (EC 2.5.1.18) (Glutathione S- transferase 1)	1.03578	3.27017e-07	5.49549e-06	371.898	181.64
Os01g0832600	Similar to Leucoanthocyanidin dioxygenase-like protein	1.03547	0.000384871	0.00293742	104.711	51.0884
Os01g0942200	Cyclin-like F-box domain containing protein	1.03464	0.0100617	0.044173	28.1912	13.7105
Os06g0245900	E2F Family domain containing protein	1.03401	1.81348e-15	9.96545e-14	425.85	208.093
Os08g0493900	WD40 repeat-like domain containing protein	1.03217	2.72732e-31	6.57331e-29	1197.13	585.952
Os02g0122900	Similar to Dimethyladenosine transferase	1.03136	2.62452e-05	0.000284359	72.5546	35.4202
Os07g0552800	Cellulose synthase family protein	1.03111	4.8453e-08	9.39516e-07	214.692	105.245
Os04g0602500	Similar to Pectin acetylesterase	1.02947	4.63755e-05	0.000464872	91.7199	44.686
Os01g0927000	Similar to SET domain-containing protein SET118	1.02932	4.59092e-22	5.43707e-20	556.659	272.17
Os02g0828100	BRO1 domain containing protein	1.0282	0.00374274	0.0197646	45.6172	22.4283
Os08g0494300	Copine domain containing protein	1.0278	4.90829e-16	2.89399e-14	330.188	162.143
Os03g0212800	Similar to Beta-glucosidase	1.02764	1.24185e-08	2.6389e-07	107.615	52.5764
Os05g0486300	Similar to CCR4-NOT transcription complex subunit 2	1.02483	0.00459957	0.0234112	55.2312	27.021
Os05g0418100	Similar to Seven trans-membrane protein	1.02203	0.000961733	0.00637044	64.1832	31.5704
Os07g0457300	Protein of unknown function DUF1446 family protein	1.02168	1.40807e-20	1.41197e-18	743.746	366.668
Os03g0395801	Conserved hypothetical protein	1.01945	6.83475e-07	1.08362e-05	99.9483	49.4057
Os09g0120033	Hypothetical protein	1.01749	1.08471e-18	8.68903e-17	690.358	341.183
Os07g0500300	C2 calcium-dependent membrane targeting domain containing protein	1.01564	1.91912e-45	9.76477e-43	1712.69	846.278
Os01g0852400	Protein of unknown function DUF740 family protein	1.01445	2.00899e-07	3.48038e-06	176.374	87.143
Os03g0106400	Similar to Branched-chain-amino-acid aminotransferase 5, chloroplast precursor (EC 2.6.1.42) (Atbcat-5)	1.0144	2.054e-24	3.10087e-22	1023.61	506.975
Os01g0859200	Alpha/beta hydrolase fold-1 domain containing protein	1.01136	2.18972e-05	0.000242991	73.3634	36.2016
Os01g0798500	Similar to predicted protein	1.01061	0.00227465	0.0131686	39.9687	19.993
Os05g0400500	Similar to plasma membrane associated protein	1.01045	2.37534e-06	3.31968e-05	112.149	55.5477
Os07g0686600	VQ domain containing protein	1.00912	4.26904e-05	0.000431712	84.3866	41.7346
Os04g0578300	Similar to H0404F02.10 protein	1.0087	1.96134e-06	2.80383e-05	96.7534	47.9114
Os08g0197800	Conserved hypothetical protein	1.00753	0.000603442	0.00429649	46.9785	23.2577
Os06g0679100	Similar to Anaphase-promoting complex subunit 8-like protein	1.00572	1.07152e-08	2.30368e-07	167.948	83.9966
Os04g0505200	Similar to Protein binding protein	1.00542	9.42508e-16	5.39507e-14	1343.95	669.105
Os04g0431700	Exocyst-localized protein, Resistance to planthoppers, (Nipponbare: BPH-susceptible	1.00515	4.65207e-16	2.74882e-14	387.359	192.708
Os04g0540900	Receptor-like cytoplasmic kinase, Salt tolerance, Oxidative stress toleranc	1.00386	2.51087e-06	3.48603e-05	75.053	37.5837
Os01g0623200	Similar to C4-dicarboxylate transporter/malic acid transport protein	1.00222	4.60227e-13	1.89583e-11	386.547	192.836
Os01g0868600	Hypothetical conserved gene	-1.00068	7.37566e-05	0.000697843	36.2722	73.2299
Os04g0151700	Hypothetical conserved gene	-1.00306	1.83299e-06	2.64791e-05	83.3996	167.649
Os01g0307624	Conserved hypothetical protein	-1.00353	3.88398e-05	0.000398195	45.8382	91.8225
Os09g0267800	Hypothetical conserved gene	-1.00398	1.03346e-06	1.57928e-05	106.497	213.9
Os04g0451200	UDP-glucuronosyl/UDP-glucosyltransferase family protein	-1.00427	0.00172175	0.0104638	28.132	56.4647
Os08g0499000	Conserved hypothetical protein	-1.00566	3.39292e-11	1.09161e-09	171.661	346.114
Os05g0414700	Similar to BRASSINOSTEROID INSENSITIVE 1-associated receptor kinase 1	-1.00678	4.28166e-05	0.000432829	55.9872	111.921
Os03g0570800	Multi antimicrobial extrusion protein MatE family protein	-1.00852	0.00267477	0.0150352	20.5039	41.5875
Os12g0576700	Similar to Diphosphonucleotide phosphatase 1 precursor	-1.0088	1.31236e-22	1.68498e-20	1295.49	2607.38
Os04g0589400	Conserved hypothetical protein	-1.01016	1.81859e-07	3.18468e-06	82.0559	166.223
Os10g0469900	TGF-beta receptor, type I/II extracellular region family protein	-1.01302	0.000190723	0.00160647	49.1548	99.0242
Os02g0106600	Zinc finger, RING/FYVE/PHD-type domain containing protein	-1.01326	0.000389661	0.0029715	25.922	51.9294
Os03g0626500	Similar to predicted protein	-1.01426	1.7674e-07	3.09701e-06	61.4016	123.752
Os11g0592000	Similar to Barwin	-1.01488	6.61743e-13	2.67777e-11	2341.07	4733.19
Os01g0220400	Hypothetical protein	-1.01642	1.84096e-22	2.34177e-20	803.72	1625.31
Os12g0635500	Protein of unknown function DUF266, plant domain containing protein	-1.01681	2.1099e-10	6.03872e-09	134.482	273.033
Os12g0168700	AMP-dependent synthetase and ligase domain containing protein	-1.0175	1.71502e-05	0.00019496	72.4245	147.235
Os07g0121000	Protein of unknown function DUF1719, Oryza sativa family protein	-1.01816	0.0104198	0.0453788	35.5496	72.7688
Os01g0930950	NAD(P)-binding domain domain containing protein	-1.01904	9.73578e-06	0.000117583	104.619	212.546
Os11g0258500	Disease resistance protein domain containing protein	-1.01921	1.10748e-08	2.37727e-07	145.547	295.713
Os12g0583700	Zinc finger, C2H2-type domain containing protein	-1.02083	1.12492e-05	0.00013357	82.417	166.752
Os11g0569733	Similar to Leucine Rich Repeat family protein	-1.02199	1.14274e-12	4.48542e-11	213.501	433.895
Os06g0207700	A member of the cyclic nucleotide gated channel family, Maternal sporophytic factor, Mediation of Ca<sup>2+</sup> inward current, Promotion of pollen tube growth and seed-settin	-1.02681	3.5393e-11	1.12945e-09	131.89	269.097
Os06g0587100	Conserved hypothetical protein	-1.02831	1.84635e-09	4.55799e-08	280.363	573.369
Os06g0185300	Transferase family protein	-1.02954	0.000401979	0.00304564	54.2014	110.557
Os11g0579900	Armadillo-like helical domain containing protein	-1.03025	0.00939816	0.0418244	28.3225	57.9127
Os05g0417251	Hypothetical gene	-1.03083	0.0113593	0.0485471	14.0404	28.7608
Os07g0249900	Peptidase M20 family protein	-1.03375	0.00210034	0.0123099	27.7797	56.697
Os04g0513400	Similar to Beta-glucosidase	-1.03433	0.00021305	0.00176996	36.4055	73.9826
Os10g0191000	Hypothetical protein	-1.03435	0.000100629	0.000917653	38.4103	78.8552
Os11g0490900	Similar to WRKY transcription factor 72	-1.03448	9.05427e-16	5.19363e-14	389.821	799.631
Os10g0361900	Lipoxygenase, LH2 domain containing protein	-1.03451	8.44901e-06	0.00010359	66.8273	137.384
Os06g0726100	Similar to Seed chitinase-c	-1.03613	2.51047e-23	3.46622e-21	2307.43	4733.84
Os01g0642700	S-locus glycoprotein domain containing protein	-1.0372	0.00190907	0.011393	26.5176	54.3875
Os12g0511200	Hly-III related domain containing protein	-1.03738	1.21064e-06	1.82467e-05	56.8535	116.116
Os10g0154700	Similar to Cyclophilin Dicyp-2	-1.03879	1.35394e-12	5.26924e-11	226.758	465.714
Os09g0355400	Protein kinase, core domain containing protein	-1.03909	1.31286e-06	1.95831e-05	88.5165	182.41
Os01g0128000	Myb transcription factor domain containing protein	-1.04001	7.07045e-09	1.57047e-07	162.587	334.283
Os05g0227901	Hypothetical gene	-1.04003	0.000213524	0.00177298	29.1282	59.749
Os04g0508500	Similar to OSIGBa0101P20.9 protein	-1.04046	5.51947e-11	1.71166e-09	268.563	551.802
Os01g0660300	Similar to Pyruvate kinase	-1.04056	1.30486e-28	2.67554e-26	1058.49	2179.83
Os01g0963000	Similar to Peroxidase BP 1 precursor	-1.04076	0.000289596	0.0023097	496.392	1022.42
Os01g0311100	Similar to RING-H2 finger protein ATL2L	-1.0412	0.00344349	0.0184534	22.9944	47.4143
Os03g0802500	ATPase, AAA-type, core domain containing protein	-1.04172	9.081e-22	1.06174e-19	1151.74	2372
Os05g0474800	WRKY transcription factor 70	-1.04396	1.314e-10	3.84422e-09	297.141	611.513
Os05g0555700	Conserved hypothetical protein	-1.04409	1.49584e-16	9.38352e-15	529.619	1092.54
Os05g0541200	Similar to Lysine decarboxylase-like protein	-1.04448	2.19099e-13	9.39153e-12	258.862	534.656
Os01g0259300	Non-protein coding transcript	-1.04677	3.45497e-11	1.10898e-09	125.199	258.559
Os05g0197200	Hypothetical conserved gene	-1.04683	0.000107749	0.000976742	41.351	85.0814
Os12g0556200	Calmodulin binding protein-like family protein	-1.04862	7.16703e-19	5.93348e-17	2117.44	4380.63
Os10g0527900	Leucine-rich repeat, N-terminal domain containing protein	-1.04887	2.7553e-09	6.56587e-08	97.2893	202.56
Os01g0844300	Similar to Peptidylprolyl isomerase	-1.04912	0.0113569	0.0485442	17.437	36.4379
Os06g0103200	Transferase family protein	-1.05061	0.00132353	0.00836947	32.3393	66.526
Os08g0540900	Conserved hypothetical protein	-1.05092	2.17116e-08	4.46184e-07	103.827	214.913
Os02g0138900	Similar to ATCAX5; calcium:cation antiporter/ cation:cation antiporter	-1.05189	2.06987e-05	0.000231186	39.2144	81.2069
Os02g0111600	Serine/threonine protein kinase-related domain containing protein	-1.05264	3.38902e-08	6.77212e-07	160.68	334.311
Os03g0664800	Acyl-CoA N-acyltransferase domain containing protein	-1.05339	1.27155e-06	1.9029e-05	88.2683	183.571
Os06g0140900	Sigma factor, regions 3 and 4 domain containing protein	-1.05354	2.25126e-12	8.46179e-11	133.708	277.164
Os03g0114400	Similar to Avr9/Cf-9 rapidly elicited protein 102 (Fragment)	-1.05365	9.55856e-06	0.000115798	43.093	90.138
Os09g0345600	Conserved hypothetical protein	-1.05412	0.00566027	0.0278235	17.6341	36.6409
Os01g0946700	Similar to Glucan endo-1,3-beta-glucosidase GV (EC 3.2.1.39) ((1->3)-beta-glucan endohydrolase GV) ((1->3)-beta-glucanase isoenzyme GV) (Beta-1,3- endoglucanase GV)	-1.05468	2.49585e-18	1.91553e-16	4868.97	10116.1
Os04g0545700	Transferase family protein	-1.0563	0.00145336	0.00907764	19.7097	41.0244
Os11g0581700	Similar to EPIDERMAL PATTERNING FACTOR-like protein 4	-1.05656	0.000573824	0.00411226	36.018	74.4379
Os01g0284900	Conserved hypothetical protein	-1.05743	2.05818e-13	8.89158e-12	154.18	321.266
Os07g0230600	Hypothetical conserved gene	-1.0575	1.10689e-07	2.0141e-06	79.4523	165.098
Os10g0558850	Hypothetical protein	-1.05762	0.00247437	0.0141049	22.312	46.6324
Os06g0188400	Extracellular ligand-binding receptor domain containing protein	-1.05853	2.65945e-05	0.000287229	40.6139	85.0209
Os06g0291800	Conserved hypothetical protein	-1.05888	1.00402e-13	4.50761e-12	309.695	645.393
Os02g0583700	Conserved hypothetical protein	-1.0594	0.0105234	0.0457284	993.376	2070.38
Os01g0850900	SOUL haem-binding protein domain containing protein	-1.05966	5.55369e-14	2.59072e-12	901.126	1878.45
Os07g0129900	Similar to lectin-like receptor kinase 7	-1.06141	1.29145e-05	0.000150931	135.556	283.986
Os11g0661800	Concanavalin A-like lectin/glucanase domain containing protein	-1.06239	3.41674e-10	9.46355e-09	105.028	219.094
Os10g0178800	Hypothetical conserved gene	-1.06471	0.00377543	0.0198923	23.5242	49.8696
Os01g0931000	Similar to tropinone reductase 2	-1.06473	1.92167e-12	7.31299e-11	195.142	407.757
Os01g0826000	Heavy metal transport/detoxification protein domain containing protein	-1.0649	2.6278e-07	4.4679e-06	140.141	293.025
Os10g0479100	Non-protein coding transcript	-1.06496	1.75918e-06	2.55067e-05	62.4794	130.837
Os01g0691050	Protein kinase, catalytic domain domain containing protein	-1.06527	0.00035207	0.002728	25.1196	52.431
Os04g0449500	Similar to H0818E04.12 protein	-1.06569	1.28849e-06	1.92509e-05	44.0923	93.0336
Os04g0176200	Similar to N-methyltransferase	-1.06743	4.00522e-09	9.3024e-08	80.3613	169.731
Os04g0208200	Cysteine proteinase	-1.06753	3.60614e-11	1.14404e-09	855.978	1793.39
Os01g0920450	Conserved hypothetical protein	-1.0681	0.00058329	0.00417248	31.4053	66.3819
Os07g0462500	C2 calcium-dependent membrane targeting domain containing protein	-1.06856	0.00922916	0.0411724	10.0895	21.0522
Os05g0127500	Similar to Leucoanthocyanidin dioxygenase-like protein	-1.06902	5.4317e-15	2.88287e-13	205.293	432.06
Os01g0887100	Similar to 4-(Cytidine 5'-diphospho)-2-C-methyl-D-erythritol synthase	-1.06991	9.58585e-15	4.93222e-13	187.691	395.097
Os05g0529700	Similar to electron transporter/ heat shock protein binding protein	-1.0705	2.43933e-10	6.90958e-09	151.35	318.163
Os11g0597400	Similar to Leucine Rich Repeat family protein, expressed	-1.07143	1.54723e-06	2.27458e-05	67.4026	140.84
Os03g0661600	Similar to Alpha-amylase/trypsin inhibitor (Antifungal protein)	-1.07153	1.19759e-07	2.16479e-06	1742.41	3663.33
Os04g0599000	Similar to WAK53a - OsWAK receptor-like protein kinase	-1.07252	1.04582e-16	6.62491e-15	850.834	1791.4
Os10g0101000	Serine/threonine protein kinase domain containing protein	-1.07291	0.0025136	0.0142922	22.0333	46.4787
Os08g0176633	Conserved hypothetical protein	-1.07309	0.00889003	0.039984	12.5653	26.7102
Os09g0550300	S-locus glycoprotein domain containing protein	-1.0754	0.00209058	0.0122595	18.3116	38.5827
Os10g0333000	Hypothetical conserved gene	-1.0758	0.000689487	0.00480354	19.3765	41.4073
Os07g0664900	Similar to Short-chain dehydrogenase/reductase (Fragment)	-1.07593	0.00205686	0.0121078	22.5796	47.6703
Os01g0832000	Cytidinediphosphate diacylglycerol synthase, Phospholipid homeostasis, Negative role in hyperosmotic stress toleranc	-1.07676	4.82605e-22	5.69101e-20	487.06	1027.84
Os09g0322000	Similar to PaMst-1	-1.07852	1.99537e-18	1.54002e-16	325.011	688.403
Os04g0213100	Hemopexin fold protein, Chlorophyll degradation, Anther developmen	-1.07994	0.00739094	0.0345598	19.5752	41.3476
Os06g0472000	Methionine sulphoxide reductase B domain containing protein	-1.08024	2.06337e-08	4.25624e-07	88.9349	187.544
Os03g0642900	Similar to Hydrolase-like protein	-1.08044	1.46962e-14	7.35504e-13	425.775	902.111
Os05g0136800	Hypothetical protein	-1.08105	0.00193436	0.0115286	28.5243	60.5359
Os01g0135900	Similar to Cytosolic class I small heat shock protein 3C (Fragment)	-1.08131	4.12344e-13	1.71141e-11	208.618	442.084
Os01g0520600	NB-ARC domain containing protein	-1.0836	7.28537e-16	4.259e-14	166.572	354.426
Os05g0228000	Purine and other phosphorylases, family 1 protein	-1.08508	0.0039638	0.0207012	22.4436	47.2206
Os07g0626200	DNA-binding SAP domain containing protein	-1.08722	3.31733e-21	3.63135e-19	210.658	447.696
Os04g0103700	Serine/threonine protein kinase-related domain containing protein	-1.08781	8.64675e-08	1.60479e-06	109.51	234.225
Os12g0486900	Similar to Protein kinase domain containing protein, expressed	-1.08788	7.66519e-09	1.69028e-07	138.784	295.793
Os12g0556300	Calmodulin binding protein-like family protein	-1.0883	3.8676e-09	8.99797e-08	130.69	278.764
Os08g0148600	Similar to Endoribonuclease Dicer homolog 3a	-1.08859	1.12304e-20	1.14708e-18	252.02	536.024
Os02g0781900	Conserved hypothetical protein	-1.08896	8.64203e-05	0.000800568	26.7228	56.3753
Os09g0356000	Similar to OsD305	-1.09059	5.40542e-06	6.9143e-05	28.9183	61.4673
Os08g0556300	Glycolipid transfer protein domain domain containing protein	-1.09088	2.564e-19	2.27989e-17	446.83	952.93
Os03g0200200	Conserved hypothetical protein	-1.09133	1.5646e-07	2.78047e-06	157.138	334.501
Os02g0584900	Conserved hypothetical protein	-1.09253	7.8949e-07	1.2318e-05	67.8862	144.498
Os07g0108200	Similar to transparent testa 12 protein	-1.09415	2.50925e-21	2.80261e-19	256.169	548.726
Os08g0135900	Similar to Tryptophan synthase beta chain 1 (EC 4.2.1.20	-1.0945	1.12826e-07	2.05027e-06	2501.05	5341.89
Os04g0515400	NTP pyrophosphohydrolase MazG, putative catalytic core domain containing protein	-1.09458	4.1691e-08	8.18801e-07	73.2943	156.426
Os02g0753000	Similar to Trehalose-6-phosphate phosphatase	-1.09488	7.49608e-10	1.96155e-08	102.568	218.901
Os03g0734300	Similar to Proteinase inhibitor type II CEVI57 precursor	-1.0957	4.57105e-16	2.70677e-14	2756.1	5892.01
Os03g0807900	Chaperonin-like RbcX family protein	-1.09757	3.01395e-18	2.2813e-16	214.776	458.914
Os01g0178300	Plasma membrane-localized small peptide, Aluminum toleranc	-1.0988	1.18922e-08	2.53687e-07	75.227	161.939
Os04g0481900	Similar to H0510A06.12 protein	-1.09905	0.00907168	0.0406347	13.6321	28.9078
Os07g0147500	Similar to Photosystem II 10 kDa polypeptide, chloroplast precursor	-1.10171	0.00303162	0.0166228	11.2955	24.1834
Os04g0111100	Similar to H0215A08.1 protein	-1.1019	8.67486e-12	2.98685e-10	254.493	547.593
Os05g0137500	Similar to WRKY transcription factor 5	-1.1023	4.48084e-05	0.000450478	39.5009	85.2623
Os04g0167800	Similar to Chalcone reductase homologue (Fragment)	-1.10433	3.62532e-13	1.50967e-11	305.198	656.779
Os01g0132000	Similar to Wound-induced protease inhibitor (WIP1)	-1.1056	2.39521e-14	1.1566e-12	1631.12	3511.02
Os11g0595200	PAP fibrillin family protein	-1.10732	4.08967e-08	8.05504e-07	60.1173	129.11
Os11g0269900	Hypothetical conserved gene	-1.1095	1.06831e-22	1.39775e-20	257.856	556.252
Os03g0412400	Conserved hypothetical protein	-1.1096	2.08558e-12	7.88217e-11	174.082	376.036
Os09g0434900	Zinc finger, RING-type domain containing protein	-1.10965	2.85912e-10	8.00786e-09	89.7434	193.494
Os10g0535800	Protein of unknown function Cys-rich domain containing protein	-1.11047	3.44912e-23	4.69148e-21	846.027	1828.32
Os03g0295300	Protein of unknown function DUF3615 domain containing protein	-1.11262	0.000535447	0.00389411	21.7836	47.2461
Os02g0575900	Exo70 exocyst complex subunit family protein	-1.11335	1.14494e-10	3.38261e-09	118.606	256.607
Os12g0194900	Similar to Amino acid carrier (Fragment)	-1.11348	3.73964e-21	4.04529e-19	327.575	708.168
Os12g0228650	Hypothetical protein	-1.1137	0.0114139	0.0487322	21.8478	47.2826
Os11g0180000	Plant disease resistance response protein family protein	-1.11476	8.98524e-17	5.76819e-15	693.578	1501.84
Os04g0618600	Similar to Long hypocotyl in far-red 1 (bHLH-like protein HFR1) (Reduced phytochrome signaling) (Basic helix-loop-helix FBI1 protein) (Basic helix-loop-helix protein 26) (bHLH26) (AtbHLH026) (Reduced sensitivity to far-red light)	-1.11565	1.60104e-25	2.74939e-23	317.254	687.353
Os03g0817100	Uncharacterised protein family UPF0497, trans-membrane plant domain containing protein	-1.11625	5.31846e-06	6.82531e-05	38.4217	83.1871
Os08g0101800	Protein of unknown function DUF821, CAP10-like family protein	-1.1179	2.10399e-32	5.40274e-30	1709.54	3712.71
Os04g0128700	Thioredoxin-like fold domain containing protein	-1.1208	5.59221e-10	1.49321e-08	97.2098	211.127
Os07g0232850	Non-protein coding transcript	-1.12092	0.00975692	0.0430583	18.2491	39.8913
Os03g0387300	Similar to VQ motif family protein, expressed	-1.12099	0.000838595	0.00567938	28.1254	61.5817
Os03g0644600	Protein of unknown function DUF761, plant domain containing protein	-1.12458	0.00590847	0.0288453	24.6551	53.6786
Os07g0123800	Uncharacterised conserved protein UCP031279 domain containing protein	-1.12466	2.10038e-05	0.000234022	34.6149	75.4808
Os10g0489000	Similar to FIP1	-1.1282	0.000212221	0.00176429	25.7263	56.897
Os04g0291000	Similar to predicted protein	-1.12916	0.00152321	0.00943882	20.8371	45.8298
Os06g0641066	Hypothetical protein	-1.12992	0.00250798	0.0142699	23.5246	51.2691
Os07g0643800	Similar to Dirigent protein	-1.13402	2.39922e-07	4.10466e-06	164.187	360.888
Os05g0470000	Domain of unknown function DUF231, plant domain containing protein	-1.13631	6.10119e-28	1.21476e-25	393.799	865.778
Os07g0182100	Similar to Tryptophan synthase alpha chain	-1.13853	1.52732e-35	4.9958e-33	4578.34	10083.1
Os08g0501300	Conserved hypothetical protein	-1.14003	0.00721299	0.0338834	12.3602	27.9089
Os05g0574100	Lipase, class 3 family protein	-1.14168	2.76479e-05	0.000296855	20.7716	45.4142
Os01g0817100	TRAM, LAG1 and CLN8 homology domain containing protein	-1.14313	2.87604e-16	1.75215e-14	131.357	290.625
Os06g0323100	Similar to H1005F08.18 protein	-1.1434	1.00443e-16	6.40319e-15	943.712	2085.08
Os07g0524900	Protein of unknown function DUF6, transmembrane domain containing protein	-1.1439	6.30751e-21	6.71726e-19	285.168	631.309
Os12g0125500	Similar to MatE family protein, expressed	-1.14507	3.31244e-05	0.000348041	56.6743	124.943
Os06g0296700	C-type lectin, conserved site domain containing protein	-1.14514	1.29773e-11	4.34836e-10	184.408	408.631
Os03g0667100	Similar to NPR1-like protein	-1.14518	4.81103e-25	7.73029e-23	405.597	898.859
Os09g0572000	Pathogenesis-related transcriptional factor and ERF domain containing protein	-1.14525	3.96237e-07	6.58621e-06	64.6669	143.119
Os03g0389100	Peptidase C14, caspase catalytic domain containing protein	-1.14538	2.94289e-08	5.94987e-07	142.352	314.6
Os12g0556500	Calmodulin binding protein-like family protein	-1.14648	5.22957e-25	8.35393e-23	555.087	1230.28
Os01g0808900	Similar to SigA binding protein	-1.14747	0.00215574	0.0125997	12.969	28.7354
Os01g0128200	Similar to Nuclease I	-1.14835	2.83833e-05	0.000303566	38.5462	86.2854
Os03g0702600	Hypothetical conserved gene	-1.14854	0.0011721	0.00754559	24.5977	54.2135
Os12g0572000	R2R3-type MYB transcription factor, Adaptive growth, Salt toleranc	-1.14933	1.45059e-08	3.05882e-07	61.8038	136.316
Os03g0415200	Similar to MAP3K protein kinase-like protein	-1.14946	2.17811e-30	4.98715e-28	478.63	1062.5
Os12g0632600	Similar to Helix-loop-helix DNA-binding domain containing protein	-1.14947	5.92959e-10	1.57564e-08	63.3473	141.008
Os03g0395700	Conserved hypothetical protein	-1.15008	2.32162e-17	1.58285e-15	155.609	344.342
Os05g0472000	Similar to LSH6 (LIGHT SENSITIVE HYPOCOTYLS 6)	-1.15078	1.32989e-06	1.98049e-05	55.7046	124.72
Os03g0584400	ATPase, AAA-type, core domain containing protein	-1.15194	1.28021e-16	8.0862e-15	239.813	532.181
Os12g0614851	Serine/threonine protein kinase domain containing protein	-1.15203	5.46358e-05	0.0005369	42.2171	94.0806
Os06g0185500	Transferase family protein	-1.15416	6.9838e-12	2.43203e-10	338.844	754.299
Os02g0231700	Protein kinase, catalytic domain domain containing protein	-1.15517	2.64551e-10	7.43233e-09	180.892	403.92
Os08g0406400	Similar to Sulfate transporter (Fragment)	-1.15525	1.29989e-09	3.28571e-08	316.893	706.649
Os01g0332800	Similar to Serine carboxypeptidase II-like protein	-1.15535	6.03325e-07	9.66587e-06	50.8413	113.337
Os07g0686800	Similar to Serine/threonine protein kinase-like	-1.15617	1.19671e-07	2.16464e-06	182.386	407.415
Os08g0335500	Hypothetical conserved gene	-1.1565	3.86197e-09	8.99249e-08	114.986	256.542
Os01g0155500	Protein kinase, catalytic domain domain containing protein	-1.15818	5.65203e-08	1.08315e-06	121.919	273.212
Os03g0125900	Conserved hypothetical protein	-1.16221	2.75911e-12	1.02307e-10	83.8643	187.825
Os10g0464000	Similar to Hypersensitive-induced response protein	-1.16341	6.88174e-09	1.5298e-07	233.31	523.716
Os01g0721400	NB-ARC domain containing protein	-1.16368	1.19494e-06	1.80397e-05	121.126	272.489
Os06g0670300	Homeodomain-like containing protein	-1.16402	1.6185e-12	6.21956e-11	272.705	611.16
Os02g0627900	Similar to cDNA clone:J013002N02, full insert sequence	-1.16443	7.54712e-09	1.67095e-07	73.965	166.867
Os07g0268800	Protein of unknown function DUF594 family protein	-1.16528	0.00441374	0.0226296	16.4361	37.0783
Os04g0422300	Protein of unknown function DUF6, transmembrane domain containing protein	-1.16581	0.00577783	0.0282897	25.4669	57.5367
Os03g0835900	Similar to Ferredoxin III, chloroplast precursor (Fd III)	-1.16638	4.57386e-53	3.92723e-50	855.179	1922.42
Os03g0150600	Pi transporter, Pi homeostasi	-1.16834	6.33874e-24	9.21498e-22	2861.23	6432.87
Os06g0674000	Conserved hypothetical protein	-1.169	8.13686e-33	2.21355e-30	487.112	1094.97
Os11g0209900	Similar to NifS-like protein	-1.17024	1.31916e-06	1.96664e-05	61.2704	137.99
Os07g0663800	Similar to Oxidoreductase, short chain dehydrogenase/reductase family protein, expressed	-1.17027	7.76904e-18	5.54447e-16	1552.61	3496.4
Os11g0694100	Similar to Protein kinase domain containing protein, expressed	-1.17031	5.73886e-11	1.77769e-09	236.248	532.958
Os04g0664800	Similar to Cell wall invertase (EC 3.2.1.26)	-1.17108	1.15471e-18	9.1962e-17	185.77	418.868
Os01g0346250	Conserved hypothetical protein	-1.17203	3.67672e-17	2.43425e-15	251.948	569.691
Os12g0174700	Similar to disease resistance response protein 206	-1.17206	1.84297e-13	8.01746e-12	446.35	1007.73
Os01g0508300	Conserved hypothetical protein	-1.17284	6.34548e-06	7.97933e-05	52.0375	117.437
Os02g0193200	Similar to TMV response-related protein	-1.1743	3.40165e-06	4.55255e-05	51.0381	115.383
Os02g0212500	Conserved hypothetical protein	-1.17492	9.89491e-14	4.44963e-12	182.481	412.573
Os01g0944900	Similar to Glucan endo-1,3-beta-D-glucosidase	-1.17541	0.000705109	0.00489504	23.7823	53.6955
Os03g0791200	Similar to Aldehyde oxidase 1 (Fragment)	-1.17908	4.95232e-05	0.000493186	30.2011	68.2917
Os07g0214300	Seed allergenic protein RAG2 precursor	-1.18366	0.00343639	0.0184315	27.0576	61.052
Os02g0738300	Conserved hypothetical protein	-1.18477	0.000488984	0.00360293	31.8617	72.8584
Os06g0228500	Amino acid transporter, transmembrane domain containing protein	-1.18555	0.0035486	0.0189176	9.15426	20.6363
Os02g0632900	Conserved hypothetical protein	-1.18661	0.00974661	0.0430197	10.6243	24.3732
Os07g0250900	Harpin-induced 1 domain containing protein	-1.18667	3.02012e-07	5.10024e-06	34.0782	78.0941
Os07g0410700	Similar to Ethylene-responsive element binding protein 1	-1.18772	1.09479e-05	0.0001305	72.8019	166.973
Os06g0152700	Protein of unknown function DUF821, CAP10-like family protein	-1.18851	1.81593e-12	6.92978e-11	113.059	256.73
Os11g0682501	Disease resistance protein domain containing protein	-1.19006	0.01018	0.0445604	10.9494	25.0907
Os11g0134400	Calmodulin-like protein 3	-1.1904	0.000314918	0.00247573	28.9953	65.9102
Os10g0452300	Eggshell protein family protein	-1.19119	0.000115813	0.00103854	41.3589	94.249
Os10g0553300	Similar to Trehalose-6-phosphate phosphatase	-1.19123	2.91652e-34	8.80596e-32	679.81	1553.33
Os09g0464000	Similar to Carbonate dehydratase-like protein	-1.19233	0.00614943	0.029752	10.8213	24.5665
Os08g0109300	Homolog of Arabidopsis ADENOSINE MONOPHOSPHATE KINASE 2 (AMK2), A member of adenylate kinase (AK) famil	-1.19368	8.93944e-21	9.33916e-19	836.998	1916.77
Os01g0222900	Curculin-like (mannose-binding) lectin domain containing protein	-1.19413	0.000862481	0.00581392	25.5214	58.8652
Os01g0327100	Haem peroxidase family protein	-1.19496	1.26194e-14	6.35038e-13	413.366	947.805
Os05g0560500	Conserved hypothetical protein	-1.19561	9.40173e-11	2.8048e-09	88.2554	202.476
Os06g0675600	NAC transcription factor, Positive regulator of heading and senescence during the reproductive phas	-1.19738	2.99392e-19	2.62814e-17	309.117	710.811
Os06g0206900	Conserved hypothetical protein	-1.2022	0.00133728	0.00844279	11.9633	27.2126
Os03g0401951	Hypothetical gene	-1.20264	0.000788203	0.00538321	15.2415	35.2255
Os05g0410900	Similar to peptide transporter PTR2	-1.20312	1.77325e-06	2.56701e-05	26.3271	60.4821
Os09g0517200	Hypothetical conserved gene	-1.20318	2.88796e-10	8.0804e-09	218.656	502.959
Os04g0514150	Hypothetical gene	-1.20342	0.00502027	0.0251756	8.15159	18.978
Os11g0708100	Similar to Laccase-22	-1.20342	2.09369e-10	6.01109e-09	114.42	262.667
Os04g0412100	Similar to H0717B12.8 protein	-1.20439	0.00500556	0.0251156	13.4398	31.0881
Os05g0507300	Similar to Calreticulin-3	-1.20474	8.44687e-33	2.27536e-30	2307.47	5319.51
Os09g0441400	Similar to Elicitor-inducible cytochrome P450	-1.20491	4.08433e-21	4.40083e-19	3775.76	8704.65
Os07g0619400	EF-Hand type domain containing protein	-1.2057	0.00161399	0.00989645	13.5662	31.7813
Os02g0565500	Similar to Pto kinase interactor 1	-1.20599	0.00291025	0.0161246	11.4924	26.5252
Os09g0133600	Fibrillin-like protein	-1.20603	9.99367e-38	3.61297e-35	1147.3	2648.36
Os07g0416700	Conserved hypothetical protein	-1.20653	3.68175e-39	1.41569e-36	727.71	1681.9
Os10g0442400	Similar to UDP-glucoronosyl and UDP-glucosyl transferase family protein, expressed	-1.20669	1.24183e-08	2.6389e-07	100.697	233.314
Os01g0558100	Similar to Glutathione S-transferase TSI-1 (EC 2.5.1.18) (Glutathione S- transferase 1)	-1.20721	0.000439989	0.00329315	25.7299	59.0759
Os12g0459100	Similar to Transferase family protein	-1.20775	0.00187611	0.0112256	10.6228	24.3168
Os07g0180300	Protein of unknown function DUF594 family protein	-1.20797	9.21936e-20	8.58682e-18	334.346	774.17
Os09g0561600	Wall-associated receptor-like kinase, Regulation of early embryo sac development, Female gametophyte development, Positive regulation of rice blast resistanc	-1.20864	0.00931022	0.0414761	13.8321	32.2441
Os03g0752800	Similar to Isoform 2 of MADS-box transcription factor 14	-1.21019	0.000924791	0.00616887	15.8357	36.4373
Os12g0135500	Similar to cDNA clone:006-207-G09, full insert sequence	-1.21121	6.77573e-08	1.27601e-06	82.4582	191.058
Os04g0590900	Similar to RING-H2 finger protein ATL1B	-1.21179	5.33452e-05	0.000526289	26.4726	62.2356
Os05g0583000	Similar to WRKY8	-1.21192	2.41486e-05	0.000264336	37.2236	86.6216
Os10g0380100	Transferase family protein	-1.2126	0.000452417	0.00336691	21.9872	50.5757
Os08g0458200	Similar to MTD1	-1.21346	3.35238e-18	2.50299e-16	320.965	745.012
Os06g0287700	Similar to NBS-LRR disease resistance protein homologue (Fragment)	-1.21397	2.94311e-19	2.59182e-17	180.187	417.847
Os05g0176300	Conserved hypothetical protein	-1.21448	6.77184e-14	3.11663e-12	64.3596	149.267
Os04g0119800	Leucine-rich repeat domain containing protein	-1.21479	1.55864e-08	3.2791e-07	58.064	135.069
Os01g0688900	Similar to HSP70B (heat shock protein 70B); ATP binding	-1.21483	0.00100495	0.00661526	16.0341	37.6814
Os11g0179700	Similar to Dirigent-like protein	-1.21661	3.83903e-05	0.000394175	12.2851	28.6227
Os05g0205000	Similar to NOD26-like membrane integral protein ZmNIP1-1	-1.21722	4.55389e-14	2.13885e-12	91.6556	212.604
Os02g0311150	BTB/POZ-like domain containing protein	-1.21852	0.00168536	0.0102767	10.2256	23.7109
Os05g0482400	Cytochrome P450 monooxygenase, Gibberellin (GA)-deactivating enzyme, Modulation of internode elongatio	-1.2197	3.39915e-11	1.09234e-09	259.103	604.329
Os04g0598900	Similar to Wall-associated kinase-like protein	-1.22142	7.47556e-07	1.17438e-05	52.9166	123.93
Os03g0197100	Similar to Sugar transporter protein	-1.22178	8.08137e-25	1.28349e-22	721.326	1683.53
Os05g0591600	Similar to Carboxy-lyase	-1.22371	9.42121e-13	3.74071e-11	86.7678	202.136
Os10g0470700	Similar to Peptide transporter	-1.22441	6.92246e-16	4.05547e-14	494.117	1156.19
Os07g0117400	NB-ARC domain containing protein	-1.2249	2.48973e-10	7.02338e-09	80.5603	188.305
Os12g0161500	Conserved hypothetical protein	-1.22577	1.35448e-06	2.01383e-05	43.8153	102.585
Os10g0198333	Conserved hypothetical protein	-1.22674	7.64368e-06	9.44327e-05	42.9012	100.187
Os11g0685500	Hypothetical protein	-1.22684	0.000685014	0.00477701	31.1975	72.5621
Os02g0568700	Terpene synthase-like domain containing protein	-1.22773	0.00422893	0.0218328	17.3729	41.0539
Os01g0892500	Similar to carboxylic ester hydrolase	-1.22952	3.39678e-06	4.55046e-05	37.8275	88.9083
Os01g0821600	WRKY transcription factor 48-like protein (WRKY transcription factor 21)	-1.23041	1.85075e-17	1.28737e-15	242.195	568.75
Os11g0138900	Alpha/beta hydrolase fold-3 domain containing protein	-1.23098	1.23991e-20	1.26177e-18	385.25	904.379
Os04g0664500	Similar to H1005F08.2 protein	-1.23237	0.000375476	0.00287851	46.5247	110.435
Os11g0171100	Conserved hypothetical protein	-1.23243	1.5591e-12	6.01655e-11	112.73	264.763
Os05g0575000	Similar to predicted protein	-1.23466	1.48291e-06	2.19056e-05	47.3774	111.247
Os05g0203900	Conserved hypothetical protein	-1.23596	3.69665e-18	2.73035e-16	156.738	368.266
Os03g0237100	Similar to NADPH-dependent codeinone reductase (EC 1.1.1.247)	-1.2401	5.53751e-06	7.07339e-05	33.2073	77.9838
Os04g0645100	Tetratricopeptide repeat (TPR) domain containing protein, Grain size and starch qualit	-1.24056	3.3015e-22	4.04965e-20	2450.82	5792.85
Os01g0222800	Similar to OSIGBa0145C12.7 protein	-1.2407	0.000216292	0.00179217	25.0525	58.6499
Os10g0536100	MIKC-type MADS-box protein, Long day (LD)-specific negative regulator of flowerin	-1.2412	9.04652e-16	5.19363e-14	163.166	385.08
Os03g0195100	Putative aminotransferase, Disease resistance response against infection with rice blast fungu	-1.24286	1.54129e-05	0.000176894	673.611	1595.19
Os06g0338200	Copper amine oxidase family protein	-1.24533	2.25033e-13	9.60093e-12	491.206	1165.59
Os03g0129800	Similar to Putataive InsB from Escherichia coli	-1.24546	3.71658e-08	7.37838e-07	91.2662	216.851
Os07g0127700	Similar to Pathogenesis-related protein class 1	-1.24642	2.47079e-16	1.51874e-14	201.754	479.496
Os11g0250600	Similar to cDNA clone:001-115-E06, full insert sequence	-1.24646	6.41837e-07	1.0247e-05	40.1544	95.5096
Os05g0464400	Hypothetical conserved gene	-1.25073	0.00335727	0.0180801	13.3566	31.4295
Os02g0582800	Conserved hypothetical protein	-1.25137	3.2126e-10	8.94319e-09	85.7791	205.263
Os12g0175400	Similar to OSMYB2	-1.25141	2.3559e-13	1.00202e-11	137.671	328.923
Os11g0530600	Similar to Chalcone synthase C2 (EC 2.3.1.74) (Naringenin-chalcone synthase C2)	-1.25162	0.00228519	0.0132101	18.0375	43.7157
Os10g0491000	Plant Basic Secretory Protein family protein	-1.2529	7.35387e-18	5.27558e-16	1369.87	3266.8
Os11g0668650	Calmodulin binding protein-like family protein	-1.25305	1.99177e-21	2.23371e-19	328.76	785.407
Os11g0156700	Conserved hypothetical protein	-1.25339	1.01462e-07	1.86474e-06	40.3611	96.299
Os03g0660700	Conserved hypothetical protein	-1.25457	1.81178e-08	3.7741e-07	59.4732	142.354
Os11g0215100	Plant disease resistance response protein family protein	-1.25643	0.00888429	0.0399648	9.41848	22.3494
Os03g0168500	Hypothetical conserved gene	-1.25702	0.000420992	0.00316822	16.7643	40.9113
Os07g0147900	Similar to Ferredoxin-NADP reductase precursor (Fragment)	-1.26081	1.77324e-19	1.60797e-17	2069.91	4961.69
Os11g0489250	Similar to Cytochrome P450 family protein, expressed	-1.26106	8.23438e-12	2.83874e-10	140.718	335.873
Os11g0131100	VQ domain containing protein	-1.26183	2.58707e-05	0.000280958	34.6757	83.2457
Os08g0320400	Similar to Indole-3-glycerol phosphate synthase-like	-1.26253	7.62237e-33	2.09432e-30	2181.74	5237.66
Os06g0494400	Multi antimicrobial extrusion protein MatE family protein	-1.26586	8.35986e-19	6.79573e-17	209.339	503.271
Os10g0184200	Protein of unknown function DUF594 family protein	-1.26622	2.19883e-22	2.74614e-20	306.136	737.915
Os04g0142850	Hypothetical protein	-1.26651	8.20187e-05	0.000765413	19.037	46.0463
Os03g0838400	Ammonium transporter	-1.26802	1.23074e-10	3.62053e-09	71.3711	171.863
Os07g0650100	Armadillo-like helical domain containing protein	-1.26843	5.73845e-08	1.09569e-06	40.9407	98.867
Os11g0270000	Crotonase, core domain containing protein	-1.26903	5.55694e-13	2.27545e-11	116.636	281.352
Os12g0263200	Pinoresinol-lariciresinol reductase TH2	-1.26936	8.61867e-16	4.9854e-14	230.707	557.411
Os05g0136900	Transferase family protein	-1.27265	1.14409e-22	1.47582e-20	1284.82	3105.27
Os05g0437401	Conserved hypothetical protein	-1.27416	9.6159e-06	0.000116339	39.437	95.5485
Os06g0162550	Carotenoid oxygenase domain containing protein	-1.27549	0.0060945	0.0295383	18.632	44.9334
Os02g0208500	Conserved hypothetical protein	-1.27553	0.000689516	0.00480354	10.895	26.6096
Os06g0206700	Similar to Kinesin-related protein	-1.27847	8.03262e-13	3.20791e-11	142.126	345.586
Os10g0469700	Leucine-rich repeat, typical subtype containing protein	-1.27848	1.74224e-24	2.65944e-22	944.049	2292.74
Os11g0161133	Similar to NB-ARC domain containing protein	-1.27851	5.59446e-06	7.12971e-05	57.0484	139.17
Os03g0264400	Anthranilate synthase alpha 2 subunit	-1.28167	2.21773e-23	3.0775e-21	3605.97	8770.36
Os04g0634000	Serine/threonine protein kinase-related domain containing protein	-1.28244	2.79345e-07	4.73491e-06	37.7472	92.4394
Os02g0286933	Conserved hypothetical protein	-1.28638	0.00734018	0.0343575	6.94887	17.1076
Os05g0482501	Hypothetical conserved gene	-1.28713	0.000335521	0.00261451	20.9092	51.0653
Os02g0582600	Heavy metal transport/detoxification protein domain containing protein	-1.28784	3.42221e-13	1.42901e-11	332.292	812.573
Os11g0256400	Zinc finger, SWIM-type domain containing protein	-1.28794	5.76494e-11	1.78375e-09	81.6027	199.423
Os09g0547500	Lysine decarboxylase-like protein, Response to abiotic stresse	-1.29005	1.15668e-07	2.09637e-06	159.081	389.895
Os07g0630400	Ribonuclease T2 family protein	-1.29244	4.66781e-09	1.07145e-07	78.6802	192.929
Os12g0629700	Similar to Thaumatin-like protein precursor	-1.29298	1.75811e-06	2.55046e-05	1506.78	3692.51
Os02g0240100	Similar to Peroxidase 2 (Fragment)	-1.29429	0.000696219	0.00484409	11.1545	27.3814
Os11g0685700	Similar to WRKY transcription factor 61	-1.29431	0.00091384	0.00610619	15.5715	38.0583
Os08g0189100	Germin-like protein 8-2, Disease resistanc	-1.29603	3.67388e-21	3.98986e-19	1418.5	3484.08
Os02g0649300	HD-ZIP I protein, Transcription activator, Stress response, Panicle developmen	-1.29663	7.73279e-05	0.000727374	52.1871	127.294
Os01g0976450	SET domain domain containing protein	-1.29778	6.48069e-19	5.42877e-17	109.812	269.063
Os11g0168600	Protein kinase, core domain containing protein	-1.29779	3.9002e-14	1.85081e-12	97.8838	240.528
Os03g0772600	Similar to Lectin-like receptor kinase 7;2	-1.29781	3.6481e-13	1.51642e-11	252.849	623.52
Os03g0575700	Conserved hypothetical protein	-1.29943	0.000606438	0.00431001	10.1551	25.0917
Os04g0432400	Plant neutral invertase family protein	-1.30002	0.0114204	0.0487355	10.6979	26.696
Os12g0639400	ATPase, AAA-type, core domain containing protein	-1.30358	0.000309287	0.00243845	26.9773	66.46
Os03g0132900	Similar to Chitinase 11	-1.30454	2.03708e-15	1.11496e-13	353.853	873.539
Os03g0405500	Similar to PDI-like protein	-1.30548	2.19469e-37	7.53765e-35	2680.38	6626.37
Os02g0212300	Conserved hypothetical protein	-1.30694	2.47083e-10	6.98441e-09	246.253	610.467
Os05g0550600	Similar to Nonspecific lipid-transfer protein 2 (nsLTP2) (7 kDa lipid transfer protein)	-1.30705	7.95067e-08	1.48607e-06	55.9901	138.51
Os12g0622900	Mov34/MPN/PAD-1 family protein	-1.30763	8.94879e-06	0.00010894	74.4597	185.264
Os03g0207800	Armadillo-like helical domain containing protein	-1.30777	7.48491e-15	3.91743e-13	183.782	454.875
Os08g0541300	Leucine-rich repeat, N-terminal domain containing protein	-1.30908	1.34334e-20	1.352e-18	163.315	404.666
Os09g0268800	Conserved hypothetical protein	-1.3098	3.62236e-05	0.000375436	46.6384	116.742
Os08g0231400	Germin-like protein 8-12, Disease resistanc	-1.31104	1.60948e-08	3.3809e-07	1808.56	4488.06
Os04g0648400	Similar to H0811D08.17 protein	-1.31114	6.68291e-06	8.35774e-05	37.5555	92.5146
Os04g0611400	Similar to Vacuolar sorting receptor 7 precursor (AtVSR7) (Epidermal growth factor receptor-like protein 3) (AtELP3) (BP80-like protein f) (AtBP80f)	-1.3124	4.55718e-33	1.26478e-30	904.914	2248.72
Os10g0177200	EF-HAND 2 domain containing protein	-1.31293	1.4882e-09	3.71725e-08	263.241	654.553
Os11g0270500	NB-ARC domain containing protein	-1.31394	0.000472077	0.00349581	19.3813	48.575
Os12g0150700	Similar to Ser/Thr protein phosphatase family protein, expressed	-1.3154	1.01265e-05	0.000121606	36.8186	91.5897
Os04g0573000	SPX-MFS protein, Phosphate transporter, Pi homeostasi	-1.31644	2.97966e-05	0.000317446	37.9442	95.0559
Os02g0797100	Similar to Dehydration responsive element binding protein 2B (DREB2B protein)	-1.31669	0.0019269	0.0114945	12.4278	30.4635
Os10g0512400	Coniferaldehyde 5-hydroxylase, Lignin biosynthesi	-1.31679	6.3041e-27	1.16249e-24	1125.7	2806.09
Os05g0261700	Hypothetical conserved gene	-1.3208	2.07795e-11	6.84578e-10	226.962	568.101
Os10g0339532	Non-protein coding transcript	-1.32742	0.00221147	0.0128843	12.0273	30.285
Os10g0570001	Conserved hypothetical protein	-1.32794	1.10935e-20	1.13733e-18	432.857	1087.11
Os11g0664800	Hypothetical conserved gene	-1.33066	7.51984e-13	3.01628e-11	143.949	362.059
Os02g0718100	Non-protein coding transcript	-1.33609	2.34545e-18	1.80514e-16	61.5377	155.565
Os08g0360300	Calmodulin binding protein-like domain containing protein	-1.3374	2.00078e-19	1.79652e-17	200.588	507.552
Os09g0532000	Senescence-inducible chloroplast protein, Activation of the chlorophll-degrading pathway during leaf senescenc	-1.33799	3.78171e-14	1.8008e-12	178.642	451.929
Os02g0122500	Conserved hypothetical protein	-1.3385	8.94697e-15	4.63825e-13	84.2441	211.855
Os04g0127100	Peptidase S8, subtilisin-related domain containing protein	-1.339	0.00523419	0.0260439	28.271	72.0723
Os08g0369800	Hypothetical conserved gene	-1.33958	0.000828005	0.00562429	31.2019	79.4083
Os01g0201100	Similar to xylosyltransferase oxt	-1.34024	9.65861e-27	1.75748e-24	250.933	636.975
Os03g0693800	Similar to Oxalate oxidase 1 (EC 1.2.3.4) (Germin)	-1.34168	0.00524268	0.0260767	10.5554	26.98
Os03g0405400	Non-protein coding transcript	-1.34335	1.58494e-17	1.11376e-15	191.861	486.555
Os07g0127600	Allergen V5/Tpx-1 related family protein|Allergen V5/Tpx-1 related family protein|Allergen V5/Tpx-1 related family protein|Allergen V5/Tpx-1 related family protein	-1.34992	9.09349e-05	0.000837588	60.2189	154.561
Os09g0354900	Conserved hypothetical protein	-1.3502	0.00306254	0.0167756	9.75955	25.0466
Os12g0433066	Hypothetical gene	-1.3576	5.55616e-05	0.000545218	14.0355	36.1006
Os11g0271000	Hypothetical protein	-1.36643	9.52272e-06	0.000115415	23.792	61.4868
Os08g0412800	Protein of unknown function DUF1262 family protein	-1.3673	2.1366e-06	3.02292e-05	71.4239	184.184
Os05g0493100	Similar to KI domain interacting kinase 1	-1.3678	9.96943e-10	2.55284e-08	66.733	172.15
Os02g0737200	Conserved hypothetical protein	-1.36836	0.000470533	0.00348661	17.0383	44.1927
Os07g0493800	Protein kinase, catalytic domain domain containing protein	-1.36919	9.23549e-12	3.16008e-10	273.609	707.944
Os10g0451900	Peptidase S8 and S53, subtilisin, kexin, sedolisin domain containing protein	-1.37039	0.000728782	0.00504129	18.1034	46.5377
Os11g0641500	Cupredoxin domain containing protein	-1.37291	0.000389652	0.0029715	2039.83	5283.54
Os01g0621200	Similar to proline transporter	-1.37313	5.7626e-29	1.20865e-26	224.922	582.339
Os11g0590400	Similar to NB-ARC domain containing protein	-1.37319	5.26456e-18	3.81811e-16	112.91	293.269
Os04g0518400	Similar to Phenylalanine ammonia-lyase (Fragment)	-1.37557	2.26035e-19	2.01641e-17	366.887	953.603
Os11g0156600	Similar to H0622F05.7 protein	-1.37598	2.30815e-25	3.89072e-23	498.856	1297.34
Os11g0558900	Leucine-rich repeat, N-terminal domain containing protein	-1.37613	1.36863e-13	6.02636e-12	65.4658	171.512
Os04g0149400	Conserved hypothetical protein	-1.37726	2.96038e-30	6.66717e-28	1735.93	4510.49
Os12g0635400	VQ domain containing protein	-1.37885	3.16929e-15	1.71416e-13	187.81	488.086
Os08g0102800	Conserved hypothetical protein	-1.37979	0.000351323	0.00272298	12.5588	33.2168
Os05g0541301	Hypothetical gene	-1.38191	5.48356e-05	0.000538478	21.7051	56.4451
Os11g0228201	Hypothetical gene	-1.38245	0.000220006	0.00181856	31.0702	82.0942
Os12g0609500	Glucose/ribitol dehydrogenase family protein	-1.38783	3.32733e-05	0.000349204	18.1147	47.1986
Os04g0167875	Protein phosphatase 2C-like domain containing protein	-1.3893	1.59574e-06	2.34212e-05	32.9381	86.3513
Os07g0167700	Conserved hypothetical protein	-1.39071	7.00142e-05	0.000666566	40.0997	105.899
Os03g0344650	Hypothetical protein	-1.39642	0.000918199	0.00613233	9.6842	25.8892
Os11g0685600	Conserved hypothetical protein	-1.39854	0.000437227	0.00327515	14.8316	38.5462
Os02g0177700	Uncharacterised protein family UPF0497, trans-membrane plant subgroup domain containing protein	-1.39951	0.00338709	0.0182156	12.756	33.6714
Os07g0187900	Similar to nitrate and chloride transporter	-1.39973	2.1408e-38	7.94872e-36	679.91	1793
Os07g0525100	Putative integral membrane protein containing EamA-like transporter family domains, Regulation of intracellular auxin transpor	-1.4009	3.56564e-40	1.44073e-37	1614.97	4262.75
Os08g0334300	Legume lectin, beta chain domain containing protein	-1.40113	8.93125e-10	2.30634e-08	84.0384	222.784
Os12g0270900	Sulfotransferase family protein	-1.40324	7.31438e-11	2.21821e-09	48.3689	126.463
Os07g0214600	Similar to Seed allergenic protein RA17 precursor	-1.40336	0.000172666	0.00147564	22.4547	59.5022
Os11g0133100	Similar to D-mannose binding lectin family protein	-1.40445	0.00702885	0.0331544	6.8144	18.0551
Os08g0189600	Germin-like protein 8-7, Disease resistanc	-1.40831	1.39699e-21	1.60601e-19	1961.41	5208.05
Os01g0723600	Ribose-phosphate pyrophosphokinase 3 (EC 2.7.6.1) (Phosphoribosyl pyrophosphate synthetase 3)	-1.41048	5.91939e-34	1.74883e-31	1272.68	3387.46
Os02g0227700	Serine/threonine protein kinase-related domain containing protein	-1.41115	0.00150467	0.00934499	15.9092	42.7463
Os04g0654500	Conserved hypothetical protein	-1.41224	2.3008e-20	2.25774e-18	188.001	501.498
Os07g0162500	Alpha/beta hydrolase fold-3 domain containing protein	-1.41367	0.000111236	0.00100438	17.2402	45.9777
Os09g0541100	Cupredoxin domain containing protein	-1.4141	1.75126e-05	0.000198669	18.5647	49.0688
Os08g0201500	Similar to SHR5-receptor-like kinase (Fragment)	-1.41474	4.13158e-08	8.12593e-07	40.4186	108.038
Os11g0701400	Chitinase (EC 3.2.1.14) III C10150-rice (EC 3.2.1.14)	-1.41705	0.000116244	0.00104138	22.0381	59.4742
Os02g0193100	Conserved hypothetical protein	-1.4172	0.000194951	0.00163657	15.4401	41.1778
Os08g0404500	C1-like domain containing protein	-1.41782	4.80735e-08	9.33475e-07	41.889	111.527
Os07g0232800	Similar to Zinc transporter protein ZIP1	-1.41931	1.56269e-15	8.6391e-14	212.088	568.363
Os06g0125800	Zinc finger, RING/FYVE/PHD-type domain containing protein	-1.42054	4.7307e-43	2.09646e-40	933.358	2499.41
Os11g0270201	Conserved hypothetical protein	-1.42275	1.00667e-13	4.51213e-12	101.908	274.33
Os01g0139900	Conserved hypothetical protein	-1.42616	2.51626e-05	0.000274353	25.8642	69.8875
Os11g0587600	Similar to PDR-like ABC transporter	-1.42649	1.03661e-13	4.63872e-12	7035.45	18911.7
Os01g0710100	Hypothetical conserved gene	-1.42673	0.000632382	0.00446322	13.2266	36.3366
Os04g0142400	Conserved hypothetical protein	-1.42815	1.48795e-31	3.61796e-29	773.076	2079.78
Os06g0701700	Ion transporter , Na+/K+ sympor	-1.43075	0.000183043	0.00155177	25.576	68.6661
Os07g0151800	Conserved hypothetical protein	-1.43186	4.93148e-12	1.75742e-10	83.8013	227.819
Os10g0330400	Protein of unknown function DUF179 family protein	-1.43273	0.00368483	0.0195076	6.00886	15.8766
Os05g0576600	Conserved hypothetical protein	-1.43379	5.18571e-27	9.75908e-25	200.437	542.656
Os01g0805400	UDP-glucuronosyl/UDP-glucosyltransferase family protein	-1.43676	1.16298e-07	2.10639e-06	32.8003	89.0148
Os04g0125800	Similar to Growth-regulating factor 1	-1.4371	0.010188	0.0445781	4.67479	12.5135
Os08g0230800	Hypothetical conserved gene	-1.4373	1.91073e-41	7.95442e-39	461.006	1250.05
Os12g0564100	Similar to Myb-like DNA-binding domain containing protein, expressed	-1.43851	1.75485e-07	3.08091e-06	38.0885	103.205
Os09g0552600	RmlC-like jelly roll fold domain containing protein	-1.44269	4.22955e-12	1.51494e-10	68.1329	184.357
Os07g0116900	Conserved hypothetical protein	-1.44332	5.31916e-10	1.42863e-08	184.748	503.756
Os03g0101400	Hypothetical protein	-1.44373	0.00478744	0.0241801	5.61007	15.1928
Os10g0569600	Similar to RIR1b protein precursor	-1.44398	1.08372e-21	1.25111e-19	1494.83	4067.3
Os01g0127000	Multicopper oxidase, Maintenance of Pi homeostasi	-1.44415	2.69297e-13	1.14362e-11	85.9306	233.058
Os10g0569450	Non-protein coding transcript	-1.44577	0.00921253	0.0411315	9.09009	24.9952
Os03g0305600	Mitochondrial import inner membrane translocase, subunit Tim17/22 family protein	-1.44584	0.00363891	0.0193092	11.3562	31.0326
Os02g0185300	Cytochrome P450 family protein	-1.44826	0.000798803	0.00544478	13.7698	37.3586
Os02g0209400	Conserved hypothetical protein	-1.45141	0.000258038	0.00208402	17.6436	48.9309
Os03g0179700	Similar to OSIGBa0140O07.11 protein	-1.45388	0.00733204	0.0343253	6.34681	17.0437
Os07g0407900	Protein of unknown function DUF679 family protein	-1.45431	0.000328694	0.00256422	12.7015	35.2648
Os02g0218700	Allene oxide synthase (CYP74A3), Fatty acid 9-/13-hydroperoxide lyase (CYP74C), Biosynthesis of jasmonic acid (JA), Plant defens	-1.45674	8.55505e-07	1.32726e-05	33.4167	92.699
Os10g0496600	Conserved hypothetical protein	-1.45938	0.000509003	0.00372645	10.5604	28.9033
Os09g0433800	Similar to Senescence-associated protein SAG102	-1.45979	3.34766e-22	4.08801e-20	91.2521	250.521
Os02g0439200	Protein kinase PKN/PRK1, effector domain containing protein	-1.46003	2.5443e-08	5.18214e-07	25.3278	69.591
Os10g0533200	NAD(P)-binding domain containing protein	-1.4601	4.67519e-39	1.75967e-36	273.379	753.339
Os03g0223100	Cytochrome P450 family protein	-1.46022	2.41274e-05	0.000264218	20.4336	55.7455
Os04g0664600	Similar to H1005F08.3 protein	-1.46139	0.00428939	0.0220951	23.1253	64.4179
Os11g0672200	Similar to Protein kinase domain containing protein, expressed	-1.46385	5.1594e-06	6.64602e-05	26.9214	73.724
Os10g0113000	Similar to Chalcone reductase homologue (Fragment)	-1.46682	6.58022e-09	1.4699e-07	38.6091	106.174
Os10g0579200	Sugar/inositol transporter domain containing protein	-1.46729	4.05695e-14	1.91198e-12	69.6234	193.654
Os05g0106300	Similar to Integral membrane protein DUF6 containing protein	-1.46866	0.000399129	0.00302941	13.0202	35.9101
Os06g0231600	Similar to RING-H2 finger protein ATL1Q	-1.47151	2.28352e-12	8.55961e-11	53.0511	148.357
Os07g0569800	Similar to protein kinase	-1.47284	3.52534e-09	8.27176e-08	49.653	137.825
Os09g0572700	Similar to Blue copper-binding protein	-1.47287	1.3181e-32	3.41662e-30	1044.22	2901.27
Os01g0946500	Similar to Glucan endo-1,3-beta-glucosidase GV (EC 3.2.1.39) ((1->3)-beta-glucan endohydrolase GV) ((1->3)-beta-glucanase isoenzyme GV) (Beta-1,3- endoglucanase GV)	-1.47348	0.000238526	0.00194262	14.6954	40.6098
Os09g0345300	Similar to Receptor-like serine/threonine kinase	-1.47462	1.83939e-05	0.000207638	20.9077	57.7729
Os10g0558700	Similar to Oxidoreductase, 2OG-Fe oxygenase family protein, expressed	-1.47556	3.03184e-17	2.03178e-15	247.244	688.183
Os07g0126500	Allergen V5/Tpx-1 related family protein|Allergen V5/Tpx-1 related family protein|Allergen V5/Tpx-1 related family protein	-1.47868	0.000167436	0.00143496	13.6944	38.4851
Os11g0671950	Similar to Protein kinase domain containing protein, expressed	-1.48032	7.11454e-06	8.86527e-05	34.9443	98.7172
Os08g0409900	Major facilitator superfamily protein	-1.48268	0.00462922	0.023528	7.81364	22.0871
Os04g0135400	Similar to OSIGBa0140L04.2 protein	-1.48507	7.63918e-07	1.19394e-05	15.7587	44.0398
Os11g0428500	Conserved hypothetical protein	-1.49101	5.70233e-05	0.000557707	13.6256	38.2073
Os08g0232700	Exo70 exocyst complex subunit family protein	-1.49267	0.00394337	0.0206181	11.896	33.25
Os11g0634350	Non-protein coding transcript	-1.49429	1.24836e-08	2.65069e-07	87.6817	247.901
Os07g0446900	Similar to OSIGBa0102I15.5 protein	-1.49465	0.00193473	0.0115286	11.4298	32.85
Os04g0368800	Similar to H0607F01.6 protein	-1.49544	1.61013e-14	7.99998e-13	172.4	486.229
Os11g0161166	Hypothetical gene	-1.49783	2.59093e-06	3.58632e-05	31.4613	89.3919
Os02g0242100	Similar to hydroquinone glucosyltransferase	-1.49917	4.55003e-08	8.87901e-07	30.6751	87.4378
Os01g0809000	Hypothetical protein	-1.50239	0.0105456	0.0458177	5.14731	14.2575
Os12g0568350	Hypothetical gene	-1.50343	0.00452855	0.0230975	4.80926	13.9021
Os07g0262800	Similar to Resistance protein candidate (Fragment)	-1.50585	3.89927e-07	6.48918e-06	33.0741	94.534
Os10g0113100	Aldo/keto reductase family protein	-1.50652	7.32376e-10	1.92011e-08	35.1402	99.3807
Os03g0777000	Similar to NAC-domain containing protein 19 (ANAC019) (ANAC) (Abscicic-acid- responsive NAC)	-1.5073	1.07914e-07	1.97143e-06	58.5471	167.949
Os03g0189600	Similar to Alcohol dehydrogenase	-1.50969	7.07004e-05	0.000672167	349.016	994.299
Os11g0701500	Similar to Class III chitinase homologu	-1.51048	1.11812e-12	4.40667e-11	74.3705	212.293
Os04g0122000	Leucine-rich repeat, N-terminal domain containing protein	-1.51067	0.00160726	0.0098596	10.4898	29.967
Os03g0776400	Conserved hypothetical protein	-1.5109	1.04644e-16	6.62491e-15	77.5704	220.994
Os03g0812400	EF-Hand type domain containing protein	-1.51102	1.83503e-09	4.5341e-08	51.9766	148.397
Os03g0575200	Similar to Potassium transporter	-1.51106	3.55198e-08	7.08745e-07	1039.82	2964.32
Os05g0576500	Hypothetical conserved gene	-1.5132	1.51959e-12	5.87233e-11	55.2585	156.839
Os05g0322900	WRKY transcription factor, Benzothiadiazole (BTH)-inducible blast resistanc	-1.51323	1.79322e-77	5.47449e-74	1544.59	4409.33
Os01g0935200	Histone-fold domain containing protein	-1.51373	4.05631e-08	7.99507e-07	27.0655	76.7916
Os07g0130800	Protein kinase, catalytic domain domain containing protein	-1.51393	3.28752e-06	4.4235e-05	30.8638	88.9854
Os07g0129800	Similar to lectin-like receptor kinase 7	-1.51588	8.26515e-16	4.791e-14	136.092	390.544
Os05g0370900	Conserved hypothetical protein	-1.51592	0.00531341	0.0263474	6.34681	17.8635
Os10g0360800	Protein kinase, catalytic domain domain containing protein	-1.51649	9.32299e-05	0.000856144	18.1162	51.9492
Os07g0251200	Conserved hypothetical protein	-1.51829	2.36544e-53	2.09654e-50	260.5	746.085
Os10g0488400	Protein of unknown function DUF761, plant domain containing protein	-1.51875	4.56527e-07	7.49763e-06	30.0039	86.9772
Os05g0571200	Similar to WRKY transcription factor 19	-1.52036	3.11741e-19	2.72783e-17	138.105	397.488
Os01g0678100	Protein of unknown function DUF2921 domain containing protein	-1.52081	5.40023e-05	0.000531816	28.2664	81.4938
Os12g0437800	Similar to MPI	-1.52332	6.85036e-09	1.52441e-07	1377.1	3959.06
Os09g0495500	Conserved hypothetical protein	-1.52362	0.000164951	0.00141631	10.6228	30.2083
Os06g0486300	Similar to MLO protein homolog 1	-1.52425	0.00042042	0.00316478	12.5654	36.2055
Os11g0270700	Hypothetical protein	-1.52739	0.000159403	0.00137512	12.2996	35.529
Os07g0162400	Alpha/beta hydrolase fold-3 domain containing protein	-1.52885	1.9752e-18	1.52875e-16	143.396	415.101
Os04g0125700	Concanavalin A-like lectin/glucanase domain containing protein	-1.5306	2.85464e-14	1.36407e-12	1503.67	4343.56
Os01g0343100	Protein of unknown function DUF594 family protein	-1.53116	1.49019e-30	3.52969e-28	366.818	1060.72
Os07g0532800	Peptidase A1 domain containing protein	-1.53151	2.11361e-10	6.04303e-09	51.259	149.446
Os05g0568800	Protein of unknown function DUF1645 family protein	-1.53239	8.53219e-08	1.58613e-06	28.9215	83.7211
Os06g0158900	Similar to Multidrug-resistance associated protein 3	-1.53353	9.61954e-11	2.86666e-09	64.9407	188.705
Os07g0466000	Conserved hypothetical protein	-1.54318	7.21873e-05	0.000684409	13.6912	40.0997
Os12g0639500	ATPase, AAA-type, core domain containing protein	-1.54478	6.61575e-40	2.63441e-37	710.481	2074.28
Os10g0530400	Similar to Glutathione-S-transferase Cla47	-1.54795	3.8291e-19	3.28776e-17	93.885	274.777
Os03g0839300	Conserved hypothetical protein	-1.55279	2.0078e-61	2.90349e-58	319.505	936.377
Os04g0664900	Similar to H1005F08.5 protein	-1.55381	1.9433e-22	2.46056e-20	120.601	354.884
Os04g0186400	Pi transporter, Pi homeostasis, Embryo development, Seed germinatio	-1.55986	1.11563e-22	1.4459e-20	140.295	414.406
Os01g0879200	Plant disease resistance response protein domain containing protein	-1.56104	2.63855e-25	4.39375e-23	177.759	524.613
Os09g0266600	NPH3 domain containing protein	-1.56362	0.000128828	0.00113978	12.021	34.6088
Os01g0821300	Hypothetical conserved gene	-1.56384	4.04116e-05	0.000412923	23.72	69.5503
Os02g0582100	Conserved hypothetical protein	-1.56653	1.63257e-12	6.26488e-11	37.3423	110.067
Os02g0508500	Conserved hypothetical protein	-1.56678	2.24328e-07	3.85469e-06	25.9793	77.585
Os10g0569800	Similar to RIR1b protein	-1.5668	8.45766e-35	2.64071e-32	3183.19	9430.45
Os02g0158900	Similar to SNF4	-1.56739	0.00956603	0.042434	8.15813	24.0211
Os01g0930400	Potassium transporter, High-affinity K acquisition, Root-to-shoot K transport, K-regulated salt toleranc	-1.56946	0.000427809	0.00320898	20.8321	62.3344
Os12g0135800	Alpha/beta hydrolase fold-3 domain containing protein	-1.57006	9.11022e-06	0.00011063	23.1769	68.898
Os12g0554100	Conserved hypothetical protein	-1.5711	5.446e-37	1.84734e-34	138.644	410.471
Os11g0701200	Glycoside hydrolase, family 18 protein	-1.57126	4.19793e-10	1.14314e-08	55.2774	164.791
Os01g0945150	Hypothetical protein	-1.57379	0.00414695	0.0214701	8.08753	24.3882
Os12g0227400	Allyl alcohol dehydrogenase	-1.57392	1.99913e-13	8.67743e-12	464.332	1383.52
Os06g0656300	Uncharacterised protein family UPF0497, trans-membrane plant subgroup domain containing protein	-1.57532	0.0109987	0.0473979	4.1383	12.1288
Os07g0541200	Similar to receptor-like serine-threonine protein kinase	-1.57653	2.76059e-22	3.41666e-20	111.781	334.322
Os01g0920500	Nucleotide-diphospho-sugar transferase domain containing protein	-1.57741	2.28371e-14	1.10861e-12	61.8562	185.313
Os02g0555300	No apical meristem (NAM) protein domain containing protein	-1.57947	1.52389e-20	1.52256e-18	209.52	626.008
Os04g0458600	Similar to ORW1943Ba0077G13.3 protein	-1.57995	0.000744654	0.00513299	30.4136	91.9729
Os09g0471500	Conserved hypothetical protein	-1.58244	8.28294e-14	3.77416e-12	91.4024	274.347
Os06g0493100	Conserved hypothetical protein	-1.58896	1.11227e-05	0.000132297	3026.73	9105.63
Os06g0715700	Protein of unknown function DUF803 family protein	-1.5902	0.00878224	0.039642	5.20806	15.7424
Os05g0382500	Similar to Cytochrome P450 CYP94E4	-1.59192	0.000225816	0.00185653	12.0945	36.7366
Os11g0475200	Non-protein coding transcript	-1.59443	3.2957e-06	4.42801e-05	40.2216	121.98
Os07g0540500	Similar to receptor-like protein kinase RK20-1	-1.59955	0.00159139	0.00977971	8.82759	26.5629
Os04g0463500	Similar to Anthranilate synthase beta chain	-1.59983	6.36072e-46	3.4268e-43	1043.12	3164.28
Os12g0609200	Conserved hypothetical protein	-1.60123	2.13627e-13	9.1738e-12	76.5597	232.78
Os03g0122300	Similar to Flavanone 3-hydroxylase-like protein	-1.60151	2.1122e-35	6.74823e-33	393.558	1195.63
Os04g0109400	Similar to H0201G08.3 protein	-1.60435	1.52814e-30	3.58866e-28	335.51	1021.24
Os11g0703100	Thaumatin, pathogenesis-related family protein	-1.60512	1.5898e-18	1.25161e-16	102.743	311.362
Os08g0114300	D-arabinono-1,4-lactone oxidase domain containing protein	-1.60896	3.99075e-23	5.375e-21	349.115	1067.57
Os02g0227600	Leucine-rich repeat domain containing protein	-1.61228	9.96086e-15	5.10606e-13	52.2474	159.435
Os11g0250400	Conserved hypothetical protein	-1.61265	9.96537e-06	0.000119829	12.8297	38.7827
Os06g0542300	Heavy metal transport/detoxification protein domain containing protein	-1.61575	2.07724e-10	5.97011e-09	28.068	86.1509
Os10g0119100	Hypothetical conserved gene	-1.61666	0.00567228	0.0278655	4.88138	15.0464
Os10g0485800	Conserved hypothetical protein	-1.61893	8.48592e-30	1.86527e-27	118.999	366.782
Os08g0189500	Germin-like protein 8-6, Disease resistanc	-1.62186	2.11155e-08	4.35236e-07	444.265	1368.42
Os01g0695800	Similar to MDR-like ABC transporter	-1.62221	7.32481e-21	7.74064e-19	159.043	490.421
Os09g0129600	Conserved hypothetical protein	-1.62229	0.000115353	0.00103543	11.3562	35.122
Os10g0419500	Similar to SIPL	-1.62375	8.42219e-19	6.8262e-17	59.5964	185.117
Os12g0211900	Hypothetical conserved gene	-1.63017	2.99509e-05	0.000318842	17.112	53.0618
Os04g0464100	Heavy metal transport/detoxification protein domain containing protein	-1.63057	8.92492e-05	0.000823166	19.5206	61.0489
Os07g0605350	Similar to Protein EGG APPARATUS-1	-1.63286	1.42376e-25	2.46033e-23	165.384	512.535
Os09g0364800	Heavy metal transport/detoxification protein domain containing protein	-1.63389	3.03316e-42	1.30217e-39	224.489	697.979
Os06g0253350	Hypothetical gene	-1.63757	2.06552e-05	0.000230821	16.1671	50.6214
Os01g0687400	Similar to Chitinase (EC 3.2.1.14)	-1.64003	5.44551e-52	4.27488e-49	704.567	2196.76
Os04g0359700	Hypothetical conserved gene	-1.64205	1.64075e-07	2.90472e-06	21.4458	66.9082
Os12g0609100	Conserved hypothetical protein	-1.64338	0.00277199	0.0154898	6.0152	19.0307
Os12g0268000	Similar to Cytochrome P450 71A1 (EC 1.14.-.-) (CYPLXXIA1) (ARP-2)	-1.64513	1.45293e-22	1.85677e-20	142.361	446.244
Os07g0430501	Similar to Thionin-like peptide	-1.64859	0.000601055	0.00428617	7.01616	22.1209
Os05g0313700	Conserved hypothetical protein	-1.64891	0.0104755	0.0455564	4.47937	14.3362
Os12g0434400	Similar to predicted protein	-1.65027	0.00901081	0.040428	7.75119	24.5587
Os01g0279400	Major facilitator superfamily antiporter	-1.65531	4.35743e-05	0.000439224	8.6225	27.2277
Os10g0503250	Hypothetical protein	-1.65677	1.54138e-24	2.36597e-22	169.152	534.454
Os07g0585900	Hypothetical conserved gene	-1.65927	7.57907e-26	1.33489e-23	111.367	352.098
Os11g0593000	Phosphoesterase family protein	-1.65982	3.42174e-17	2.27641e-15	50.7593	161.955
Os01g0254850	Hypothetical conserved gene	-1.66014	3.4139e-22	4.15046e-20	116	367.826
Os11g0649700	Uncharacterised protein family UPF0497, trans-membrane plant subgroup domain containing protein	-1.6627	2.35271e-16	1.45593e-14	79.9674	254.684
Os02g0251900	Similar to Tobacco rattle virus-induced protein variant 2	-1.66398	0.00558756	0.0275114	5.74777	18.3531
Os01g0111700	Conserved hypothetical protein	-1.66402	4.56477e-24	6.7431e-22	116.937	370.746
Os07g0656700	Uncharacterised conserved protein UCP022348 domain containing protein	-1.66421	0.00326909	0.0176919	6.61264	20.8731
Os01g0784500	Conserved hypothetical protein	-1.66597	0.00164763	0.0100713	7.00972	22.4472
Os02g0323600	Similar to Cytochrome P450-like protein	-1.66755	1.89701e-06	2.73035e-05	28.3894	91.3638
Os02g0633066	Protein kinase, catalytic domain domain containing protein	-1.67232	2.30066e-06	3.2268e-05	22.5795	72.2859
Os05g0526700	Harpin-induced 1 domain containing protein	-1.67518	8.76115e-05	0.000809691	16.9838	54.8964
Os08g0105700	Similar to Bx2-like protein	-1.67552	4.56296e-27	8.64633e-25	225.164	720.45
Os06g0663000	Protein kinase, catalytic domain domain containing protein	-1.67613	0.000204611	0.00170982	10.0863	31.8246
Os05g0261001	Non-protein coding transcript	-1.67742	1.23251e-15	6.93946e-14	100.238	321.202
Os06g0314501	Conserved hypothetical protein	-1.67909	0.00125442	0.0079987	8.41903	27.2308
Os02g0625300	Similar to PEPC kinase	-1.68185	7.20428e-13	2.89393e-11	57.8226	184.666
Os07g0117900	NB-ARC domain containing protein	-1.68272	1.52518e-16	9.54576e-15	93.9482	303.66
Os03g0594100	Cytochrome P450 family protein	-1.68371	1.03696e-08	2.23464e-07	25.0491	80.3432
Os10g0205500	Similar to PDR3 ABC transporter	-1.68478	4.4689e-05	0.000449442	12.6294	41.035
Os06g0210000	Protein of unknown function DUF6 domain containing protein	-1.68602	3.09271e-12	1.13603e-10	44.4322	142.352
Os06g0284900	Hypothetical protein	-1.68763	0.00512073	0.0255813	3.60503	11.1073
Os08g0189200	Germin-like protein 8-3, Disease resistanc	-1.69326	3.70138e-19	3.18806e-17	1425.72	4612.48
Os05g0559316	Hypothetical conserved gene	-1.69606	8.86871e-33	2.36579e-30	140.966	457.65
Os04g0345800	Similar to OSIGBa0127B24.5 protein	-1.69783	1.36463e-05	0.00015854	18.3115	59.614
Os01g0920700	Nucleotide-diphospho-sugar transferase domain containing protein	-1.69876	5.72145e-08	1.0932e-06	26.3831	85.9947
Os06g0225600	Conserved hypothetical protein	-1.70238	0.00238328	0.0136708	4.21032	14.007
Os09g0431100	GPCR, family 3, metabotropic glutamate receptor-like protein	-1.70458	8.1405e-08	1.51949e-06	22.1871	72.9038
Os04g0275100	Serine/threonine protein kinase-related domain containing protein	-1.70717	3.3228e-20	3.20341e-18	108.862	356.174
Os06g0486900	Similar to Formate dehydrogenase, mitochondrial precursor (EC 1.2.1.2) (NAD- dependent formate dehydrogenase) (FDH)	-1.70871	3.1088e-12	1.14042e-10	60.1844	196.469
Os09g0271100	Conserved hypothetical protein	-1.71732	0.00243585	0.01392	6.61103	21.5981
Os03g0739700	Uncharacterised protein family UPF0114 domain containing protein	-1.718	1.29737e-10	3.80433e-09	34.0736	111.881
Os02g0700400	Homodimeric diiron-carboxylate protein, Cyanide-resistant respiration in mitochondria, Reactive oxygen species (ROS) scavengin	-1.71879	0.00701865	0.033112	4.81087	16.0492
Os04g0524500	Oligopeptide transporter OPT superfamily protein	-1.71987	2.17695e-14	1.05865e-12	812.357	2677.33
Os04g0468600	Hypothetical conserved gene	-1.72172	4.1761e-16	2.49984e-14	1233.07	4068.23
Os11g0427800	Similar to Lipid transfer protein LPT III	-1.72186	0.00149991	0.00931963	10.5621	34.4221
Os10g0340600	Similar to Beta-galactosidase	-1.72397	1.63211e-05	0.000186306	18.9808	63.6406
Os07g0578333	Conserved hypothetical protein	-1.72839	9.04326e-07	1.39748e-05	19.2613	64.0508
Os08g0476900	Similar to Patatin-like protein 1	-1.72913	1.305e-07	2.34815e-06	160.056	531.8
Os11g0238400	Protein of unknown function DUF3475 domain containing protein	-1.73197	2.3902e-06	3.33535e-05	20.5807	69.2242
Os08g0539200	Conserved hypothetical protein	-1.7334	4.51578e-06	5.88315e-05	16.5099	55.015
Os04g0121800	Hypothetical conserved gene	-1.73669	3.89282e-33	1.09142e-30	446.354	1491.36
Os12g0242500	Conserved hypothetical protein	-1.73993	1.76167e-07	3.08894e-06	25.6706	85.5831
Os04g0227000	Leucine-rich repeat, N-terminal domain containing protein	-1.74148	1.09795e-07	1.99916e-06	23.1722	77.0409
Os06g0210400	Concanavalin A-like lectin/glucanase, subgroup domain containing protein	-1.75003	8.98917e-16	5.17791e-14	105.755	355.18
Os05g0112800	Protein of unknown function DUF26 domain containing protein	-1.75039	7.15652e-23	9.49915e-21	114.538	386.401
Os11g0594700	Protein of unknown function DUF538 family protein	-1.75186	0.00587066	0.028681	5.74454	19.5437
Os07g0680400	WRKY transcription factor, Drought toleranc	-1.75607	4.71215e-28	9.45044e-26	145.851	494.408
[truncated: 443 more rows]

## Sheet: Up DEGs (150 mM)
ensembl_gene_id	description	log2FoldChange	pvalue	padj	NaCl_OE1.norm.count.mean	NaCl_67.norm.count.mean
[truncated: 590 more rows]

[truncated: 1 more sheets: Down DEGs (150 mM)]
