# Supplementary material for: Overexpression of OsERF106MZ promotes parental root growth in rice seedlings by relieving the ABA-mediated inhibition of root growth under salinity stress conditions
Source: BMC Plant Biol. 2023 Mar 16;23:144. doi: 10.1186/s12870-023-04136-8 (PMC10018881; doi:10.1186/s12870-023-04136-8)
Supplement: Supplementary file 3 — Additional file 3. [file 12870_2023_4136_MOESM3_ESM.xlsx]

## Sheet: 0 mM
Dataset File S2. Phytohormone-related DEGs.
	function	ensembl_gene_id	description	log2FoldChange
auxin	hormone metabolism.auxin.synthesis-degradation	os03g0836800	moderately similar to ( 387) AT3G02875 | Symbols: ILR1 | ILR1 (IAA-LEUCINE RESISTANT 1); IAA-Leu conjugate hydrolase/ IAA-Phe conjugate hydrolase/ metallopeptidase | chr3:631993-633859 FORWARDAbgB Peptidase_M20 protein|hydrolase, putative, expressed	-1.88694
	hormone metabolism.auxin.signal transduction	os01g0802700	weakly similar to ( 175) AT1G23080 | Symbols: PIN7 | PIN7 (PIN-FORMED 7); auxin efflux transmembrane transporter/ auxin:hydrogen symporter/ transporter | chr1:8180768-8183406 REVERSEhighly similar to ( 624) PIN5_ORYSA Probable auxin efflux carrier component 5 (OsPIN5) - Oryza sativa (Rice)Mem_trans protein|auxin efflux carrier component, putative, expressed	-2.33967
	hormone metabolism.auxin.induced-regulated-responsive-activated	os08g0537900	highly similar to ( 600) AT1G52630 | Symbols: | unknown protein | chr1:19606470-19607848 REVERSEDUF246 protein|AP2 domain containing protein, expressed	3.49012
	hormone metabolism.auxin.induced-regulated-responsive-activated	os09g0546200	very weakly similar to (87.0) AT1G29500 | Symbols: | auxin-responsive protein, putative | chr1:10321290-10321697 FORWARD protein|OsSAUR46 - Auxin-responsive SAUR gene family member, expressed	-1.14093
	hormone metabolism.auxin.induced-regulated-responsive-activated	os02g0769100	protein|OsSAUR12 - Auxin-responsive SAUR gene family member, expressed	1.17687
ABA	hormone metabolism.abscisic acid.synthesis-degradation	os07g0281700	nearly identical (1394) AT2G27150 | Symbols: AAO3 | AAO3 (Abscisic ALDEHYDE OXIDASE 3); abscisic aldehyde oxidase/ aldehyde oxidase/ indole-3-acetaldehyde oxidase | chr2:11601952-11607014 FORWARDnearly identical (2582) ALDOL_ORYSA Putative aldehyde oxidase-like protein - Oryza sativa (Rice) Ald_Xan_dh_C2 XdhB CoxL PRK09970 XdhA FAD_binding_5 PRK09800 CoxS Ald_Xan_dh_C Fer2_2 PRK11433 CO_deh_flav_…	-1.85102
	hormone metabolism.abscisic acid.synthesis-degradation.synthesis.9-cis-epoxycarotenoid dioxygenase	os09g0321200	weakly similar to ( 185) AT3G63520 | Symbols: CCD1, ATCCD1, ATNCED1, NCED1 | CCD1 (CAROTENOID CLEAVAGE DIOXYGENASE 1); 9-cis-epoxycarotenoid dioxygenase | chr3:23452940-23455896 FORWARD RPE65 COG3670 protein|carotenoid cleavage dioxygenase, putative, expressed	-2.37801
	hormone metabolism.abscisic acid.signal transduction	os01g0713600	weakly similar to ( 137) AT3G26790 | Symbols: FUS3 | FUS3 (FUSCA 3); DNA binding / transcription activator/ transcription factor | chr3:9854025-9855748 REVERSEweakly similar to ( 115) VIV_ORYSA Protein viviparous homolog - Oryza sativa (Rice) protein|B3 DNA binding domain containing protein, expressed	7.66823
ET	hormone metabolism.ethylene.synthesis-degradation	os03g0618300	moderately similar to ( 307) AT3G19000 | Symbols: | oxidoreductase, 2OG-Fe(II) oxygenase family protein | chr3:6554004-6554987 REVERSEweakly similar to ( 147) FL3H_VITVI Naringenin,2-oxoglutarate 3-dioxygenase (EC 1.14.11.9) (Flavonone-3-hydroxylase) (F3H) (FHT) - Vitis vinifera (Grape) PcbC 2OG-FeII_Oxy protein|gibberellin 20 oxidase 2, putative, expressed	1.09374
	hormone metabolism.ethylene.synthesis-degradation	os01g0832600	moderately similar to ( 433) AT5G05600 | Symbols: | oxidoreductase, 2OG-Fe(II) oxygenase family protein | chr5:1672266-1674602 FORWARDmoderately similar to ( 218) LDOX_MALDO Leucoanthocyanidin dioxygenase (EC 1.14.11.19) (LDOX) (Leucocyanidin oxygenase) (Leucoanthocyanidin hydroxylase) (Anthocyanidin synthase) - Malus domestica (Apple) (Malus sylvestris) PcbC 2OG-FeII_Oxy protein|flavonol synthas…	-1.68085
	hormone metabolism.ethylene.synthesis-degradation	os03g0122300	moderately similar to ( 400) AT5G24530 | Symbols: DMR6 | DMR6 (DOWNY MILDEW RESISTANT 6); oxidoreductase/ oxidoreductase, acting on paired donors, with incorporation or reduction of molecular oxygen, 2-oxoglutarate as one donor, and incorporation of one atom each of oxygen into both donors | chr5:8378964-8383154 FORWARDmoderately similar to ( 201) FL3H_MALDO Naringenin,2-oxoglutarate 3-dioxygenas…	-1.05448
	hormone metabolism.ethylene.synthesis-degradation	os10g0536400	moderately similar to ( 387) AT5G24530 | Symbols: DMR6 | DMR6 (DOWNY MILDEW RESISTANT 6); oxidoreductase/ oxidoreductase, acting on paired donors, with incorporation or reduction of molecular oxygen, 2-oxoglutarate as one donor, and incorporation of one atom each of oxygen into both donors | chr5:8378964-8383154 FORWARDweakly similar to ( 174) FL3H_MALDO Naringenin,2-oxoglutarate 3-dioxygenase (E…	-1.1147
	hormone metabolism.ethylene.synthesis-degradation	os02g0771600	moderately similar to ( 374) AT1G05010 | Symbols: EFE, ACO4, EAT1 | EFE (ETHYLENE-FORMING ENZYME); 1-aminocyclopropane-1-carboxylate oxidase | chr1:1431419-1432695 REVERSEmoderately similar to ( 399) ACCO1_ORYSA 1-aminocyclopropane-1-carboxylate oxidase 1 (EC 1.14.17.4) (ACC oxidase 1) (Ethylene-forming enzyme) (EFE) - Oryza sativa (Rice) PcbC 2OG-FeII_Oxy protein|1-aminocyclopropane-1-carboxylat…	-1.1999
	hormone metabolism.ethylene.signal transduction	os02g0764700	AP2 AP2 protein|AP2 domain containing protein, expressed	3.61195
	hormone metabolism.ethylene.signal transduction	os08g0545500	protein|AP2 domain containing protein, expressed	-1.96198
	hormone metabolism.ethylene.signal transduction	os08g0474000	very weakly similar to (88.2) AT4G34410 | Symbols: RRTF1 | RRTF1 ({REDOX RESPONSIVE TRANSCRIPTION FACTOR 1); DNA binding / transcription factor | chr4:16451992-16452798 FORWARDAP2 AP2 protein|AP2 domain containing protein, expressed	3.61593
	hormone metabolism.ethylene.signal transduction	os07g0410700	very weakly similar to (87.4) AT2G31230 | Symbols: ATERF15 | ATERF15 (Ethylene-responsive element binding factor 15); DNA binding / transcription activator/ transcription factor | chr2:13306676-13307407 REVERSE protein|AP2 domain containing protein, expressed	-1.99745
	hormone metabolism.ethylene.signal transduction	os03g0860100	weakly similar to ( 109) AT3G23240 | Symbols: ERF1, ATERF1 | ERF1 (ETHYLENE RESPONSE FACTOR 1); DNA binding / transcription activator/ transcription factor | chr3:8295705-8296361 FORWARDvery weakly similar to (83.2) ERF5_NICSY Ethylene-responsive transcription factor 5 (Ethylene-responsive element-binding factor 5 homolog) (EREBP-4) (NsERF4) - Nicotiana sylvestris (Wood tobacco)AP2 AP2 protein|AP…	1.81322
	hormone metabolism.ethylene.signal transduction	os07g0410300	protein|AP2 domain containing protein, expressed	-1.60929
	hormone metabolism.ethylene.signal transduction	os02g0655500	moderately similar to ( 253) AT5G47310 | Symbols: | unknown protein | chr5:19201325-19202674 FORWARD DUF862 protein|ethylene-responsive element-binding protein, putative, expressed	1.81028
	hormone metabolism.ethylene.induced-regulated-responsive-activated	os03g0305400	weakly similar to ( 104) AT3G62550 | Symbols: | universal stress protein (USP) family protein | chr3:23136194-23137074 FORWARD protein|universal stress protein domain containing protein, putative, expressed	1.19059
JA	hormone metabolism.jasmonate.synthesis-degradation.lipoxygenase	os02g0194700	highly similar to ( 916) AT3G45140 | Symbols: LOX2, ATLOX2 | LOX2 (LIPOXYGENASE 2); lipoxygenase | chr3:16525437-16529233 FORWARDnearly identical (1302) LOX23_HORVU Lipoxygenase 2.3, chloroplast precursor (EC 1.13.11.12) (LOX2:Hv:3) - Hordeum vulgare (Barley)Lipoxygenase PLAT_LH2 LH2 protein|lipoxygenase, putative, expressed	1.10044
	hormone metabolism.jasmonate.synthesis-degradation.lipoxygenase	os08g0509100	moderately similar to ( 305) LOXC2_ORYSA Probable lipoxygenase 8, chloroplast precursor (EC 1.13.11.12) - Oryza sativa (Rice)PLAT_LH2 protein|lipoxygenase, chloroplast precursor, putative, expressed	-2.46537
	hormone metabolism.jasmonate.synthesis-degradation.lipoxygenase	os08g0508800	highly similar to ( 845) AT3G45140 | Symbols: LOX2, ATLOX2 | LOX2 (LIPOXYGENASE 2); lipoxygenase | chr3:16525437-16529233 FORWARDnearly identical (1623) LOXC1_ORYSA Lipoxygenase 7, chloroplast precursor (EC 1.13.11.12) - Oryza sativa (Rice)Lipoxygenase PLAT_LH2 LH2 protein|lipoxygenase, chloroplast precursor, putative, expressed	-2.76228
	hormone metabolism.jasmonate.synthesis-degradation.12-Oxo-PDA-reductase	os06g0216000	weakly similar to ( 175) AT1G76680 | Symbols: OPR1, ATOPR1 | OPR1; 12-oxophytodienoate reductase | chr1:28776982-28778271 FORWARD OYE_like_FMN NemA Oxidored_FMN PRK10605 OYE_like_FMN_family OYE_like_5_FMN OYE_YqiM_FMN protein|12-oxophytodienoate reductase 2, putative, expressed	1.00883
SA	hormone metabolism.salicylic acid.synthesis-degradation	os06g0313440	weakly similar to ( 195) AT5G04370 | Symbols: NAMT1 | NAMT1; S-adenosylmethionine-dependent methyltransferase | chr5:1231856-1233888 FORWARDweakly similar to ( 176) BAMT_ANTMA Benzoate carboxyl methyltransferase (EC 2.1.1.-) (S-adenosyl-L-methionine:benzoic acid carboxyl methyltransferase) - Antirrhinum majus (Garden snapdragon)Methyltransf_7 protein|SAM dependent carboxyl methyltransferase, puta…	-4.6361
	hormone metabolism.salicylic acid.synthesis-degradation	os06g0315000	moderately similar to ( 209) AT4G36470 | Symbols: | S-adenosyl-L-methionine:carboxyl methyltransferase family protein | chr4:17215128-17216475 REVERSEweakly similar to ( 176) BAMT_ANTMA Benzoate carboxyl methyltransferase (EC 2.1.1.-) (S-adenosyl-L-methionine:benzoic acid carboxyl methyltransferase) - Antirrhinum majus (Garden snapdragon)Methyltransf_7 protein|SAM dependent carboxyl methyltransfe…	-2.64402
	hormone metabolism.salicylic acid.synthesis-degradation	os11g0260100	weakly similar to ( 107) AT3G21950 | Symbols: | methyltransferase | chr3:7734396-7736201 FORWARDvery weakly similar to (82.0) BAMT_ANTMA Benzoate carboxyl methyltransferase (EC 2.1.1.-) (S-adenosyl-L-methionine:benzoic acid carboxyl methyltransferase) - Antirrhinum majus (Garden snapdragon)Methyltransf_7 protein|SAM dependent carboxyl methyltransferase family protein, putative, expressed	-1.28938
GA	hormone metabolism.gibberelin.synthesis-degradation.GA2 oxidase	os05g0158600	moderately similar to ( 280) AT1G02400 | Symbols: ATGA2OX4, ATGA2OX6, DTA1, GA2OX6 | GA2OX6 (GIBBERELLIN 2-OXIDASE 6); gibberellin 2-beta-dioxygenase | chr1:486964-489391 FORWARDmoderately similar to ( 278) G2OX2_PEA Gibberellin 2-beta-dioxygenase 2 (EC 1.14.11.13) (Gibberellin 2-beta-hydroxylase 2) (Gibberellin 2-oxidase 2) (GA 2-oxidase 2) - Pisum sativum (Garden pea) PcbC protein|gibberellin 2…	1.04116
	hormone metabolism.gibberelin.induced-regulated-responsive-activated	os05g0432200	GASA protein|GASR6 - Gibberellin-regulated GASA/GAST/Snakin family protein precursor, expressed	4.61707
	hormone metabolism.gibberelin.induced-regulated-responsive-activated	os09g0414900	very weakly similar to (94.7) AT1G74670 | Symbols: | gibberellin-responsive protein, putative | chr1:28053378-28053893 FORWARDGASA protein|GASR10 - Gibberellin-regulated GASA/GAST/Snakin family protein precursor, expressed	-1.07591

## Sheet: 150 mM
	function	ensembl_gene_id	description	log2FoldChange
auxin	hormone metabolism.auxin.synthesis-degradation	os07g0249900	very weakly similar to (88.6) AT3G02875 | Symbols: ILR1 | ILR1 (IAA-LEUCINE RESISTANT 1); IAA-Leu conjugate hydrolase/ IAA-Phe conjugate hydrolase/ metallopeptidase | chr3:631993-633859 FORWARDAbgB protein|IAA-amino acid hydrolase ILR1-like 6 precursor, putative, expressed	-1.03375
	hormone metabolism.auxin.induced-regulated-responsive-activated	os08g0537900	highly similar to ( 600) AT1G52630 | Symbols: | unknown protein | chr1:19606470-19607848 REVERSEDUF246 protein|AP2 domain containing protein, expressed	3.77862
ABA	hormone metabolism.abscisic acid.synthesis-degradation	os03g0791200	weakly similar to ( 141) AT5G20960 | Symbols: AAO1, AO1, ATAO, ATAO1 | AAO1 (ARABIDOPSIS ALDEHYDE OXIDASE 1); aldehyde oxidase/ indole-3-acetaldehyde oxidase | chr5:7116783-7122338 FORWARDweakly similar to ( 196) ALDO3_ORYSA Probable aldehyde oxidase 3 (EC 1.2.3.1) (AO-3) - Oryza sativa (Rice) protein|aldehyde oxidase 2, putative, expressed	-1.17908
	hormone metabolism.abscisic acid.synthesis-degradation	os11g0156600	weakly similar to ( 151) AT2G36020 | Symbols: HVA22J | HVA22J (HVA22-LIKE PROTEIN J) | chr2:15123424-15125140 REVERSE protein|HVA22, putative, expressed	-1.37598
	hormone metabolism.abscisic acid.synthesis-degradation.synthesis.9-cis-epoxycarotenoid dioxygenase	os08g0369800	weakly similar to ( 197) AT3G63520 | Symbols: CCD1, ATCCD1, ATNCED1, NCED1 | CCD1 (CAROTENOID CLEAVAGE DIOXYGENASE 1); 9-cis-epoxycarotenoid dioxygenase | chr3:23452940-23455896 FORWARD RPE65 COG3670 protein|carotenoid cleavage dioxygenase, putative, expressed	-1.33958
	hormone metabolism.abscisic acid.signal transduction	os01g0713600	weakly similar to ( 137) AT3G26790 | Symbols: FUS3 | FUS3 (FUSCA 3); DNA binding / transcription activator/ transcription factor | chr3:9854025-9855748 REVERSEweakly similar to ( 115) VIV_ORYSA Protein viviparous homolog - Oryza sativa (Rice) protein|B3 DNA binding domain containing protein, expressed	4.62005
	hormone metabolism.abscisic acid.induced-regulated-responsive-activated	os10g0489000	weakly similar to ( 180) AT5G23370 | Symbols: | GRAM domain-containing protein / ABA-responsive protein-related | chr5:7863542-7864201 REVERSE protein|GEM, putative, expressed	-1.1282
	hormone metabolism.abscisic acid.induced-regulated-responsive-activated	os08g0467500	weakly similar to ( 135) AT5G50720 | Symbols: ATHVA22E, HVA22E | ATHVA22E | chr5:20633442-20634502 REVERSEweakly similar to ( 197) HVA22_HORVU Protein HVA22 - Hordeum vulgare (Barley) TB2_DP1_HVA22 protein|HVA22, putative, expressed	-1.97043
BA	hormone metabolism.brassinosteroid.synthesis-degradation.sterols.SMT1	os03g0807600	moderately similar to ( 492) AT5G13710 | Symbols: SMT1, CPH | SMT1 (STEROL METHYLTRANSFERASE 1); sterol 24-C-methyltransferase | chr5:4424048-4426866 REVERSEhighly similar to ( 503) SMT1_ORYSA Cycloartenol-C-24-methyltransferase 1 (EC 2.1.1.41) (24-sterol C-methyltransferase 1) (Sterol C-methyltransferase 1) - Oryza sativa (Rice) Sterol_MT_C Methyltransf_11 UbiE protein|C-methyltransferase, putat…	2.58118
ET	hormone metabolism.ethylene.synthesis-degradation	os04g0581100	moderately similar to ( 410) AT4G10500 | Symbols: | oxidoreductase, 2OG-Fe(II) oxygenase family protein | chr4:6491089-6492342 FORWARDweakly similar to ( 199) FL3H_DIACA Naringenin,2-oxoglutarate 3-dioxygenase (EC 1.14.11.9) (Flavonone-3-hydroxylase) (F3H) (FHT) - Dianthus caryophyllus (Carnation) (Clove pink) PcbC 2OG-FeII_Oxy protein|naringenin,2-oxoglutarate 3-dioxygenase, putative, expressed	-2.8882
	hormone metabolism.ethylene.synthesis-degradation	os04g0662600	highly similar to ( 535) AT3G51240 | Symbols: F3H, TT6, F3'H | F3H (FLAVANONE 3-HYDROXYLASE); naringenin 3-dioxygenase | chr3:19025409-19026658 FORWARDhighly similar to ( 558) FL3H_HORVU Naringenin,2-oxoglutarate 3-dioxygenase (EC 1.14.11.9) (Flavonone-3-hydroxylase) (F3H) (FHT) - Hordeum vulgare (Barley) PcbC 2OG-FeII_Oxy protein|naringenin,2-oxoglutarate 3-dioxygenase, putative, expressed	-2.48947
	hormone metabolism.ethylene.synthesis-degradation	os05g0127500	moderately similar to ( 422) AT3G11180 | Symbols: | oxidoreductase, 2OG-Fe(II) oxygenase family protein | chr3:3504249-3506688 FORWARDmoderately similar to ( 227) LDOX_PETHY Leucoanthocyanidin dioxygenase (EC 1.14.11.19) (LDOX) (Leucocyanidin oxygenase) (Leucoanthocyanidin hydroxylase) - Petunia hybrida (Petunia) PcbC 2OG-FeII_Oxy protein|flavonol synthase/flavanone 3-hydroxylase, putative, expre…	-1.06902
	hormone metabolism.ethylene.synthesis-degradation	os02g0767300	moderately similar to ( 327) AT5G08640 | Symbols: FLS | FLS (FLAVONOL SYNTHASE); flavonol synthase | chr5:2804009-2805175 FORWARDmoderately similar to ( 364) FLS_PETHY Flavonol synthase/flavanone 3-hydroxylase (EC 1.14.11.23) (EC 1.14.11.9) (FLS) - Petunia hybrida (Petunia) PcbC 2OG-FeII_Oxy protein|flavonol synthase/flavanone 3-hydroxylase, putative, expressed	2.45339
	hormone metabolism.ethylene.synthesis-degradation	os04g0581000	moderately similar to ( 442) AT5G24530 | Symbols: DMR6 | DMR6 (DOWNY MILDEW RESISTANT 6); oxidoreductase/ oxidoreductase, acting on paired donors, with incorporation or reduction of molecular oxygen, 2-oxoglutarate as one donor, and incorporation of one atom each of oxygen into both donors | chr5:8378964-8383154 FORWARDmoderately similar to ( 230) FL3H_MALDO Naringenin,2-oxoglutarate 3-dioxygenas…	-3.3723
	hormone metabolism.ethylene.synthesis-degradation	os03g0618300	moderately similar to ( 307) AT3G19000 | Symbols: | oxidoreductase, 2OG-Fe(II) oxygenase family protein | chr3:6554004-6554987 REVERSEweakly similar to ( 147) FL3H_VITVI Naringenin,2-oxoglutarate 3-dioxygenase (EC 1.14.11.9) (Flavonone-3-hydroxylase) (F3H) (FHT) - Vitis vinifera (Grape) PcbC 2OG-FeII_Oxy protein|gibberellin 20 oxidase 2, putative, expressed	1.07222
	hormone metabolism.ethylene.synthesis-degradation	os01g0832600	moderately similar to ( 433) AT5G05600 | Symbols: | oxidoreductase, 2OG-Fe(II) oxygenase family protein | chr5:1672266-1674602 FORWARDmoderately similar to ( 218) LDOX_MALDO Leucoanthocyanidin dioxygenase (EC 1.14.11.19) (LDOX) (Leucocyanidin oxygenase) (Leucoanthocyanidin hydroxylase) (Anthocyanidin synthase) - Malus domestica (Apple) (Malus sylvestris) PcbC 2OG-FeII_Oxy protein|flavonol synthas…	1.03547
	hormone metabolism.ethylene.synthesis-degradation	os03g0122300	moderately similar to ( 400) AT5G24530 | Symbols: DMR6 | DMR6 (DOWNY MILDEW RESISTANT 6); oxidoreductase/ oxidoreductase, acting on paired donors, with incorporation or reduction of molecular oxygen, 2-oxoglutarate as one donor, and incorporation of one atom each of oxygen into both donors | chr5:8378964-8383154 FORWARDmoderately similar to ( 201) FL3H_MALDO Naringenin,2-oxoglutarate 3-dioxygenas…	-1.60151
	hormone metabolism.ethylene.synthesis-degradation	os09g0248900	moderately similar to ( 249) AT5G41980 | Symbols: | unknown protein | chr5:16793765-16794889 FORWARD protein|retrotransposon protein, putative, unclassified, expressed	1.55548
	hormone metabolism.ethylene.synthesis-degradation	os10g0536400	moderately similar to ( 387) AT5G24530 | Symbols: DMR6 | DMR6 (DOWNY MILDEW RESISTANT 6); oxidoreductase/ oxidoreductase, acting on paired donors, with incorporation or reduction of molecular oxygen, 2-oxoglutarate as one donor, and incorporation of one atom each of oxygen into both donors | chr5:8378964-8383154 FORWARDweakly similar to ( 174) FL3H_MALDO Naringenin,2-oxoglutarate 3-dioxygenase (E…	-1.85538
	hormone metabolism.ethylene.synthesis-degradation.1-aminocyclopropane-1-carboxylate synthase	os03g0727600	highly similar to ( 649) AT4G37770 | Symbols: ACS8 | ACS8; 1-aminocyclopropane-1-carboxylate synthase | chr4:17752222-17753925 FORWARDhighly similar to ( 947) 1A11_ORYSA 1-aminocyclopropane-1-carboxylate synthase 1 (EC 4.4.1.14) (ACC synthase 1) (S-adenosyl-L-methionine methylthioadenosine-lyase 1) - Oryza sativa (Rice) Aminotran_1_2 COG0436 PRK06108 ARO8 PRK06056 PRK07568 PRK05794 PRK07682 PRK07…	1.91402
	hormone metabolism.ethylene.signal transduction	os09g0571700	weakly similar to ( 104) AT3G23240 | Symbols: ERF1, ATERF1 | ERF1 (ETHYLENE RESPONSE FACTOR 1); DNA binding / transcription activator/ transcription factor | chr3:8295705-8296361 FORWARDweakly similar to ( 104) ERF5_NICSY Ethylene-responsive transcription factor 5 (Ethylene-responsive element-binding factor 5 homolog) (EREBP-4) (NsERF4) - Nicotiana sylvestris (Wood tobacco)AP2 AP2 protein|AP2 dom…	-1.78145
	hormone metabolism.ethylene.signal transduction	os02g0797100	weakly similar to ( 107) AT5G25190 | Symbols: | ethylene-responsive element-binding protein, putative | chr5:8707007-8707655 REVERSEAP2 AP2 protein|AP2 domain containing protein, expressed	-1.31669
	hormone metabolism.ethylene.signal transduction	os03g0183200	AP2 AP2 protein|AP2 domain containing protein, expressed	1.55837
	hormone metabolism.ethylene.signal transduction	os07g0410700	very weakly similar to (87.4) AT2G31230 | Symbols: ATERF15 | ATERF15 (Ethylene-responsive element binding factor 15); DNA binding / transcription activator/ transcription factor | chr2:13306676-13307407 REVERSE protein|AP2 domain containing protein, expressed	-1.18772
	hormone metabolism.ethylene.signal transduction	os11g0541600	weakly similar to ( 192) AT3G50160 | Symbols: | unknown protein | chr3:18598826-18600903 REVERSEDUF247 protein|plant protein of unknown function domain containing protein, expressed	-5.09802
	hormone metabolism.ethylene.signal transduction	os09g0572000	weakly similar to ( 117) AT3G23240 | Symbols: ERF1, ATERF1 | ERF1 (ETHYLENE RESPONSE FACTOR 1); DNA binding / transcription activator/ transcription factor | chr3:8295705-8296361 FORWARDvery weakly similar to (90.5) ERF5_NICSY Ethylene-responsive transcription factor 5 (Ethylene-responsive element-binding factor 5 homolog) (EREBP-4) (NsERF4) - Nicotiana sylvestris (Wood tobacco)AP2 AP2 protein|AP…	-1.14525
	hormone metabolism.ethylene.induced-regulated-responsive-activated	os03g0305400	weakly similar to ( 104) AT3G62550 | Symbols: | universal stress protein (USP) family protein | chr3:23136194-23137074 FORWARD protein|universal stress protein domain containing protein, putative, expressed	1.434
CK	hormone metabolism.cytokinin.synthesis-degradation	os05g0311801	moderately similar to ( 259) AT3G63110 | Symbols: ATIPT3, IPT3 | ATIPT3 (ARABIDOPSIS THALIANA ISOPENTENYLTRANSFERASE 3); ATP binding / tRNA isopentenyltransferase/ transferase, transferring alkyl or aryl (other than methyl) groups | chr3:23318437-23319447 REVERSE miaA MiaA IPPT protein|IPP transferase, putative, expressed	-2.73737
JA	hormone metabolism.jasmonate.synthesis-degradation.lipoxygenase	os02g0194700	highly similar to ( 916) AT3G45140 | Symbols: LOX2, ATLOX2 | LOX2 (LIPOXYGENASE 2); lipoxygenase | chr3:16525437-16529233 FORWARDnearly identical (1302) LOX23_HORVU Lipoxygenase 2.3, chloroplast precursor (EC 1.13.11.12) (LOX2:Hv:3) - Hordeum vulgare (Barley)Lipoxygenase PLAT_LH2 LH2 protein|lipoxygenase, putative, expressed	1.48954
	hormone metabolism.jasmonate.synthesis-degradation.lipoxygenase	os08g0509100	moderately similar to ( 305) LOXC2_ORYSA Probable lipoxygenase 8, chloroplast precursor (EC 1.13.11.12) - Oryza sativa (Rice)PLAT_LH2 protein|lipoxygenase, chloroplast precursor, putative, expressed	-3.1173
	hormone metabolism.jasmonate.synthesis-degradation.lipoxygenase	os08g0508800	highly similar to ( 845) AT3G45140 | Symbols: LOX2, ATLOX2 | LOX2 (LIPOXYGENASE 2); lipoxygenase | chr3:16525437-16529233 FORWARDnearly identical (1623) LOXC1_ORYSA Lipoxygenase 7, chloroplast precursor (EC 1.13.11.12) - Oryza sativa (Rice)Lipoxygenase PLAT_LH2 LH2 protein|lipoxygenase, chloroplast precursor, putative, expressed	-3.05692
	hormone metabolism.jasmonate.synthesis-degradation.allene oxidase synthase	os03g0225900	moderately similar to ( 424) AT5G42650 | Symbols: AOS, CYP74A, DDE2 | AOS (ALLENE OXIDE SYNTHASE); allene oxide synthase/ hydro-lyase/ oxygen binding | chr5:17097803-17099359 REVERSEhighly similar to ( 791) C74A2_ORYSA Cytochrome P450 74A2 (EC 4.2.1.92) (Allene oxide synthase 2) (Hydroperoxide dehydrase 2) - Oryza sativa (Rice) protein|cytochrome P450, putative, expressed	-2.57031
	hormone metabolism.jasmonate.synthesis-degradation.allene oxidase synthase	os02g0218700	moderately similar to ( 386) AT5G42650 | Symbols: AOS, CYP74A, DDE2 | AOS (ALLENE OXIDE SYNTHASE); allene oxide synthase/ hydro-lyase/ oxygen binding | chr5:17097803-17099359 REVERSEhighly similar to ( 870) C74A3_ORYSA Cytochrome P450 74A3 (EC 4.2.1.92) (Allene oxide synthase 3) (Hydroperoxide dehydrase 3) - Oryza sativa (Rice) protein|cytochrome P450, putative, expressed	-1.45674
	hormone metabolism.jasmonate.synthesis-degradation.12-Oxo-PDA-reductase	os06g0216200	moderately similar to ( 468) AT1G76690 | Symbols: OPR2, ATOPR2 | OPR2 | chr1:28778976-28780355 FORWARD OYE_like_FMN PRK10605 NemA Oxidored_FMN OYE_like_FMN_family OYE_YqiM_FMN OYE_like_5_FMN OYE_like_4_FMN OYE_like_3_FMN PRK08255 OYE_like_2_FMN DCR_FMN ER_like_FMN TMADH_HD_FMN protein|12-oxophytodienoate reductase, putative, expressed	-2.12949
SA	hormone metabolism.salicylic acid.synthesis-degradation	os06g0323100	moderately similar to ( 347) AT5G55250 | Symbols: IAMT1 | IAMT1 (IAA CARBOXYLMETHYLTRANSFERASE 1); S-adenosylmethionine-dependent methyltransferase/ indole acetic acid carboxyl methyltransferase | chr5:22407589-22410291 REVERSEweakly similar to ( 165) BAMT_ANTMA Benzoate carboxyl methyltransferase (EC 2.1.1.-) (S-adenosyl-L-methionine:benzoic acid carboxyl methyltransferase) - Antirrhinum majus (…	-1.1434
	hormone metabolism.salicylic acid.synthesis-degradation	os06g0313440	weakly similar to ( 195) AT5G04370 | Symbols: NAMT1 | NAMT1; S-adenosylmethionine-dependent methyltransferase | chr5:1231856-1233888 FORWARDweakly similar to ( 176) BAMT_ANTMA Benzoate carboxyl methyltransferase (EC 2.1.1.-) (S-adenosyl-L-methionine:benzoic acid carboxyl methyltransferase) - Antirrhinum majus (Garden snapdragon)Methyltransf_7 protein|SAM dependent carboxyl methyltransferase, puta…	-3.08841
	hormone metabolism.salicylic acid.synthesis-degradation	os11g0256900	weakly similar to ( 123) AT5G66430 | Symbols: | S-adenosyl-L-methionine:carboxyl methyltransferase family protein | chr5:26525410-26526799 REVERSEweakly similar to ( 112) BAMT_ANTMA Benzoate carboxyl methyltransferase (EC 2.1.1.-) (S-adenosyl-L-methionine:benzoic acid carboxyl methyltransferase) - Antirrhinum majus (Garden snapdragon)Methyltransf_7 protein|S-adenosyl-L-methionine:benzoic acid/sal…	-2.19232
	hormone metabolism.salicylic acid.synthesis-degradation	os11g0260100	weakly similar to ( 107) AT3G21950 | Symbols: | methyltransferase | chr3:7734396-7736201 FORWARDvery weakly similar to (82.0) BAMT_ANTMA Benzoate carboxyl methyltransferase (EC 2.1.1.-) (S-adenosyl-L-methionine:benzoic acid carboxyl methyltransferase) - Antirrhinum majus (Garden snapdragon)Methyltransf_7 protein|SAM dependent carboxyl methyltransferase family protein, putative, expressed	-1.89208
GA	hormone metabolism.gibberelin.synthesis-degradation	os05g0576500	weakly similar to ( 124) AT1G52820 | Symbols: | 2-oxoglutarate-dependent dioxygenase, putative | chr1:19669216-19670321 FORWARD protein|oxidoreductase, 2OG-FeII oxygenase domain containing protein, putative, expressed	-1.5132
	hormone metabolism.gibberelin.synthesis-degradation.GA20 oxidase	os03g0856700	moderately similar to ( 434) AT4G25420 | Symbols: GA5, GA20OX1, AT2301, ATGA20OX1 | GA20OX1; gibberellin 20-oxidase | chr4:12990982-12992409 REVERSEhighly similar to ( 712) GAOX1_ORYSA Gibberellin 20 oxidase 1 (EC 1.14.11.-) (Gibberellin C-20 oxidase 1) (GA 20-oxidase 1) (Os20ox) - Oryza sativa (Rice) PcbC 2OG-FeII_Oxy protein|gibberellin 20 oxidase 1, putative, expressed	1.15551
	hormone metabolism.gibberelin.induced-regulated-responsive-activated	os03g0607200	protein|GASR2 - Gibberellin-regulated GASA/GAST/Snakin family protein precursor, putative, expressed	1.30639
