# Supplementary material for: Overexpression of OsERF106MZ promotes parental root growth in rice seedlings by relieving the ABA-mediated inhibition of root growth under salinity stress conditions
Source: BMC Plant Biol. 2023 Mar 16;23:144. doi: 10.1186/s12870-023-04136-8 (PMC10018881; doi:10.1186/s12870-023-04136-8)
Supplement: Supplementary file 4 — Additional file 4. [file 12870_2023_4136_MOESM4_ESM.xlsx]

## Sheet: Consistently upregulated DEGs
Dataset File S3. Commonly regulated DEGs.
ensembl_gene_id	description	log2FoldChange	AGCCGCC (GCC box)
Os01g0153700	Conserved hypothetical protein	4.97385
Os01g0243800	Hypothetical conserved gene	2.46475
Os01g0262401	Hypothetical genes	8.40895
Os01g0286100	Phytochrome-interacting factor-like protein, Basic helix-loop-helix factor, Repression of seedling growth in the dar	1.50906
Os01g0313300	Similar to EREBP-3 protein (Fragment)	2.61486
Os01g0339600	Proteasome assembly chaperone 3 domain containing protein	1.34624
Os01g0524251	Conserved hypothetical protein	2.53402
Os01g0533900	Similar to Multidrug resistance protein 1 homolog	1.07194
Os01g0583300	Zinc finger, C2H2, LYAR-type domain containing protein	2.58825
Os01g0607100	Bifunctional inhibitor/plant lipid transfer protein/seed storage domain containing protein	3.36818
Os01g0640100	Conserved hypothetical protein	1.5212
Os01g0643800	Similar to Mitogen-activated protein kinase	1.24447	-209
Os01g0648700	Bromodomain containing protein	2.51562	-759
Os01g0702300	Peptidase S8/S53, subtilisin/kexin/sedolisin domain containing protein	1.11389
Os01g0713600	B3 DNA-binding domain-containing transcription factor, Flowering time regulation, Repression of flowering activator Ehd1 and its downstream genes by binding to the promoter of the Ehd1 gen	7.66823	-89
Os01g0824700	Cyclin-like F-box domain containing protein	1.58482	-523；-312
Os01g0873200	Similar to Amidophosphoribosyltransferase, chloroplast precursor (EC 2.4.2.14) (Glutamine phosphoribosylpyrophosphate amidotransferase) (ATASE) (GPAT) (Fragment)	1.46528
Os01g0933500	Similar to FLP1	1.40512
Os01g0939100	Similar to Calmodulin-stimulated calcium-ATPase	1.01945
Os01g0944100	Conserved hypothetical protein	3.06951
Os01g0974600	Similar to Histone H2A	3.56902
Os02g0120200	Similar to Phospholipase D nu-2 (Fragment)	2.41977
Os02g0157000	Leucine-rich repeat domain containing protein	3.92882
Os02g0194400	Similar to Receptor-like kinase (Fragment)	1.41792
Os02g0194600	Protein kinase, catalytic domain domain containing protein	1.99293
Os02g0194700	Similar to Lipoxygenase 2.3, chloroplast precursor (EC 1.13.11.12) (LOX2:Hv:3)	1.10044	-790；-650
Os02g0216200	Conserved hypothetical protein	6.54205
Os02g0252400	Dof zinc finger transcriptional activator, Dof zinc finger transcription factor, Grain filling, GA response in aleurone cel	6.9435
Os02g0464550	Hypothetical protein	2.23473
Os02g0483500	Transferase family protein	1.71735
Os02g0484200	Transferase family protein	1.9969
Os02g0492000	Ankyrin repeat containing protein	4.10999
Os02g0527950	Hypothetical conserved gene	2.09332	-871；-672
Os02g0531600	TFL1/CEN ortholog, Phosphatidylethanolamine-binding protein, PEBP family protein, Control of the phase transition of meristem, Control of flowering tim	1.20843
Os02g0564600	Late embryogenesis abundant protein 3 family protein	2.40154
Os02g0583900	Non-protein coding transcript	1.61273
Os02g0609200	Similar to Atozi1 (Fragment)	1.54821
Os02g0649900	Metal-nicotianamine (NA) transporter, Fe and Mn transport to the endosper	2.7714
Os02g0693700	Hypothetical conserved gene	3.93541
Os02g0728850	Non-protein coding transcript	9.63369
Os02g0731900	Similar to 3-ketoacyl-CoA synthase	1.71479
Os02g0733500	EF-Hand type domain containing protein	1.50122
Os02g0802500	Similar to H(+)-translocating (Pyrophosphate-ENERGIZED) inorganic pyrophosphatase beta-1 polypeptide (EC 3.6.1.1) (Fragment)	1.4721
Os03g0105500	Conserved hypothetical protein	4.85689
Os03g0115800	Conserved hypothetical protein	12.9856
Os03g0131200	Catalase, Hydrogen peroxide-induced leaf cell deat	1.03172
Os03g0133100	Conserved hypothetical protein	2.28483	-264
Os03g0167000	Similar to Non-specific lipid-transfer protein	1.26734
Os03g0185400	Protein of unknown function DUF1677, Oryza sativa family protein	1.40046
Os03g0232800	Similar to Lecithin:cholesterol acyltransferase family protein, expressed	1.09901
Os03g0234000	Non-symbiotic hemoglobin 3 (rHb3	1.93025
Os03g0299700	Conserved hypothetical protein	8.37785
Os03g0305400	UspA domain containing protein	1.19059
Os03g0309400	Pectin lyase fold domain containing protein	7.46971
Os03g0371000	Similar to Cytochrome P450 family protein, expressed	3.09832
Os03g0373500	Hypothetical protein	1.75671
Os03g0404500	Hypothetical gene	3.14877
Os03g0561400	Conserved hypothetical protein	2.1085	-345；-200
Os03g0604566	Conserved hypothetical protein	1.57119
Os03g0618300	Isopenicillin N synthase family protein	1.09374
Os03g0629800	Conserved hypothetical protein	8.07184	-285
Os03g0643800	Similar to hydroquinone glucosyltransferase	2.74155
Os03g0661800	PDZ/DHR/GLGF domain containing protein	2.81742
Os03g0682666	Hypothetical gene	1.5773	-56
Os03g0732000	Similar to 4-hydroxy-3-methylbut-2-enyl diphosphate reductase	1.64512
Os03g0735000	Similar to Glucose-1-phosphate adenylyltransferase large subunit 2 (EC 2.7.7.27) (ADP-glucose synthase) (ADP-glucose pyrophosphorylase) (AGPASE S) (Alpha-D-glucose-1-phosphate adenyl transferase) (BLPL) (Fragment)	1.53551
Os03g0795600	Uncharacterised protein family UPF0005 domain containing protein	3.50956
Os03g0798101	Similar to Aldehyde oxidase	1.9017
Os03g0807700	Protein of unknown function DUF642 domain containing protein	1.59166
Os03g0855700	Nucleic acid-binding, OB-fold domain containing protein	1.74948
Os04g0115200	Conserved hypothetical protein|Conserved hypothetical protein	6.27193
Os04g0117300	Similar to H0207B04.10 protein	5.8833
Os04g0184450	Conserved hypothetical protein	4.42179
Os04g0197350	Hypothetical conserved gene	3.71488	-167；-139
Os04g0204400	Hypothetical protein	1.52685
Os04g0206600	UDP-glucuronosyl/UDP-glucosyltransferase family protein	2.62043
Os04g0347400	Transcriptional factor B3 domain containing protein	2.63198
Os04g0397800	Conserved hypothetical protein	5.87311
Os04g0397901	Conserved hypothetical protein	9.52366
Os04g0443900	Similar to RuBisCO large subunit-binding protein subunit beta, chloroplastic	1.36198
Os04g0476600	C2 calcium-dependent membrane targeting domain containing protein	1.98282
Os04g0498900	Similar to N-acetyltransferase ESCO1	3.28292
Os04g0604900	Similar to Xyloglucan endotransglycosylase (Fragment)	1.1342
Os04g0676800	Conserved hypothetical protein	3.21651
Os04g0682600	Similar to H0502G05.7 protein	4.93316
Os04g0683900	Protein of unknown function DUF296 domain containing protein	1.15241
Os05g0153300	Lipase, class 3 domain containing protein	2.37194
Os05g0157500	Conserved hypothetical protein	1.99005
Os05g0177400	Hypothetical conserved gene	1.13977	-85
Os05g0186300	Similar to NADP-malic enzyme	1.65085	-176
Os05g0276100	Endoplasmic reticulum (ER) localized K+ transporter, K+ homeostasis during flowerin	7.15207
Os05g0326600	Conserved hypothetical protein	1.26428
Os05g0415400	Similar to OsNAC6 protein	4.01866
Os05g0441400	Protein of unknown function DUF623, plant domain containing protein	6.94282
Os05g0467600	Conserved hypothetical protein	2.22324
Os05g0489500	Similar to H0322F07.8 protein	4.09575
Os05g0506800	Hypothetical conserved gene	1.01232
Os05g0554000	Similar to cDNA clone:001-123-D07, full insert sequence	1.16836
Os05g0569800	Tho complex subunit 7 domain containing protein	1.12384
Os05g0569900	B-block binding subunit of TFIIIC domain containing protein	2.86398
Os05g0589700	Similar to cDNA, clone: J090072P03, full insert sequence	1.75155
Os06g0116933	Conserved hypothetical protein	2.2119	-124
Os06g0142350	Similar to Early nodulin	2.64283
Os06g0154400	Domain of unknown function DUF676, lipase-like domain containing protein	2.18756
Os06g0168700	Similar to Prolin rich protein	1.47098
Os06g0202600	Similar to cDNA clone:001-039-A08, full insert sequence	5.20348	-472；-311
Os06g0217300	Similar to Transcription factor MADS55	1.83702	-310
Os06g0241100	Protein kinase, core domain containing protein	2.31742
Os06g0268500	Similar to OSIGBa0139J17.1 protein	1.51739
Os06g0338700	Similar to Primary amine oxidase	1.44784
Os06g0470350	Hypothetical gene	2.8324	-528
Os06g0483200	Similar to cycloartenol synthase	1.63953
Os06g0501900	Cytochrome P450 family protein	2.03515
Os06g0611900	Similar to Glycine decarboxylase P subunit	1.08519
Os06g0626200	Similar to cDNA, clone: J065099M17, full insert sequence	8.43121
Os06g0658400	Similar to HAT dimerisation domain-containing protein-like	12.0106
Os06g0681100	Hypothetical conserved gene	2.77565
Os06g0707350	Similar to NBS-LRR disease resistance protein homologue	5.3327
Os07g0109700	Conserved hypothetical protein	2.80486
Os07g0110000	Conserved hypothetical protein	1.4103
Os07g0113300	Hypothetical conserved gene	3.6147
Os07g0113600	Hypothetical conserved gene	4.60295
Os07g0136800	Homeodomain-like containing protein	1.81052	-964；-843；-734
Os07g0136866	Similar to BRI1-KD interacting protein 133 (Fragment)	1.37671
Os07g0137000	Myb transcription factor domain containing protein	1.57683
Os07g0137200	Conserved hypothetical protein	1.63402
Os07g0141100	Protein kinase, core domain containing protein	1.14437
Os07g0162450	Protein of unknown function DUF3778 domain containing protein	3.68964
Os07g0196300	Cyclin-like F-box domain containing protein	1.66751
Os07g0205900	Armadillo-type fold domain containing protein	2.85407	-829
Os07g0286000	Hypothetical conserved gene	4.04101	-526
Os07g0440100	Conserved hypothetical protein	7.08048	-865
Os07g0442800	Conserved hypothetical protein|Conserved hypothetical protein	14.0205
Os07g0453132	Conserved hypothetical protein	3.92088
Os07g0457200	Hypothetical protein	3.61127
Os07g0457300	Protein of unknown function DUF1446 family protein	1.52719
Os07g0511100	Hypothetical protein	7.70583
Os07g0511301	Hypothetical protein	10.6429	-464
Os07g0511400	Hypothetical protein	13.3431
Os07g0538000	Similar to hydrolase, hydrolyzing O-glycosyl compounds	2.03294
Os07g0552800	Cellulose synthase family protein	2.42813
Os07g0553000	Similar to Mixed-linked glucan synthase 2	2.63009
Os07g0579100	Conserved hypothetical protein	3.58579
Os07g0580700	Integrin alpha chain, C-terminal cytoplasmic region, conserved site domain containing protein	5.18538
Os07g0580766	Protein of unknown function DUF2921 domain containing protein	2.68143
Os07g0635150	Hypothetical gene	1.69349
Os07g0656200	Similar to Beta-glucosidase 26	2.21786
Os07g0673400	Rossmann-like alpha/beta/alpha sandwich fold domain containing protein	1.33329
Os07g0674800	Similar to AP2 domain transcription factor EREBP	1.90638	-1000
Os07g0689600	Nicotianamine synthase 3 (EC 2.5.1.43) (S-adenosyl-L-methionine:S- adenosyl-L-methionine:S-adenosyl-methionine 3-amino-3- carboxypropyltransferase 3	1.49898
Os08g0178400	Non-protein coding transcript	4.49502
Os08g0181750	Conserved hypothetical protein	2.07893
Os08g0193600	Hypothetical conserved gene	3.67601
Os08g0196200	Hypothetical conserved gene	1.03603
Os08g0197800	Conserved hypothetical protein	1.2472
Os08g0204632	Conserved hypothetical protein	1.37804
Os08g0211750	Conserved hypothetical protein	3.53574
Os08g0240000	Similar to STF-1 (Fragment)	2.02192
Os08g0240200	Conserved hypothetical protein	11.1414
Os08g0254600	Similar to cyclic nucleotide-gated ion channel 14	1.24703
Os08g0265000	Hypothetical gene	3.80484
Os08g0277300	Similar to Flavonol 4-sulfotransferase	3.09935
Os08g0315200	Retrotransposon gag protein family protein	2.58169
Os08g0358050	Non-protein coding transcript	3.19455
Os08g0419100	Conserved hypothetical protein	5.76108
Os08g0493900	WD40 repeat-like domain containing protein	1.01922	-82
Os08g0494300	Copine domain containing protein	1.59006
Os08g0496700	Myb/SANT-like domain domain containing protein	10.0925
Os08g0507701	Hypothetical protein	3.12775
Os08g0507702	Cytochrome P450 family protein	2.51786	-46
Os08g0537900	Similar to predicted protein	3.49012
Os08g0540400	Similar to Calcium-dependent protein kinase	1.8131
Os08g0551225	Hypothetical gene	1.35304
Os09g0120033	Hypothetical protein	2.44494	-149
Os09g0123500	Tetratricopeptide-like helical domain containing protein	1.84982
Os09g0246300	Hypothetical protein	3.2469	-346
Os09g0282701	Similar to cDNA clone:001-102-C05, full insert sequence	2.67885
Os09g0327500	Conserved hypothetical protein	1.00704
Os09g0345400	Conserved hypothetical protein	1.03378
Os09g0368900	Protein of unknown function DUF632 domain containing protein	8.29735
Os09g0414600	Conserved hypothetical protein	1.31799
Os09g0441900	Unknown phosphatidylethanolamine-binding protein (PEBP) like domain protein, 426-amino-acid protein, homologous to the keratin-associated protein (KAP) 5-4 family, Panicle architecture, Panicle erectnes	1.52911
Os09g0465200	Hypothetical gene	1.19029
Os09g0483500	EF-Hand type domain containing protein	1.27816
Os09g0511900	Similar to Beta-glucosidase 32	4.79692
Os09g0562750	Protein of unknown function DUF594 domain containing protein	1.98446
Os10g0139600	F-box domain, Skp2-like domain containing protein	1.60955
Os10g0144000	Conserved hypothetical protein	2.1491
Os10g0159033	Conserved hypothetical protein	4.16142	-494；-238；-165
Os10g0159300	Conserved hypothetical protein	1.30613
Os10g0182300	Similar to predicted protein	1.57811	-613
Os10g0208500	Hypothetical protein	2.11737	-424
Os10g0340100	Conserved hypothetical protein	2.90794
Os10g0372800	Conserved hypothetical protein	1.36244
Os10g0381601	Conserved hypothetical protein	4.5012
Os10g0388600	Hypothetical conserved gene	4.65503
Os10g0395400	Thioredoxin fold domain containing protein	2.94138	-948
Os10g0432200	Conserved hypothetical protein	10.9525
Os10g0469100	Hypothetical protein	2.51217
Os10g0567900	Similar to F-box protein interaction domain containing protein, expressed	1.85558
Os11g0180800	Conserved hypothetical protein	3.17458
Os11g0183150	Ankyrin repeat domain containing protein	1.25563	-889
Os11g0201360	Cyclin-like F-box domain containing protein	1.16485
Os11g0203400	Hypothetical conserved gene	2.3172
Os11g0239900	Hypothetical protein	3.15517
Os11g0278300	Hypothetical conserved gene	1.33103	-628
Os11g0282700	Homeodomain-like containing protein	6.92355
Os11g0491600	Hypothetical conserved gene	5.96056
Os11g0513700	Protein kinase-like domain containing protein	1.73304
Os11g0517200	Hypothetical conserved gene	2.3253
Os11g0518300	Hypothetical protein	3.13515
Os11g0518600	Conserved hypothetical protein	1.50207
Os11g0548600	Similar to LysM domain containing protein	2.73791
Os11g0564800	Hypothetical protein	1.90522
Os11g0566800	Similar to Bibenzyl synthase (EC 2.3.1.-)	2.08956
Os11g0574500	Similar to F-box domain containing protein, expressed	2.38032
Os11g0574725	Hypothetical conserved gene	2.44232
Os11g0578700	Similar to F-box domain containing protein, expressed	2.19764
Os11g0604900	Similar to NB-ARC domain containing protein	1.74474
Os11g0605900	Conserved hypothetical protein	1.24811
Os11g0623800	Similar to NB-ARC domain containing protein	3.46626
Os11g0709000	Similar to H0124E07.4 protein	5.10036
Os12g0117700	Similar to RNA binding protein	5.94061
Os12g0140266	Hypothetical conserved gene	1.05571	-301；-294；-268；-234
Os12g0141900	Similar to Membrane-anchored ubiquitin-fold protein 3	1.00849
Os12g0410150	Hypothetical gene	1.05657
Os12g0495525	Conserved hypothetical protein	2.19557	-416
Os12g0528801	Hypothetical gene	1.39855
Os12g0540100	Conserved hypothetical protein	3.04381
Os12g0575300	Conserved hypothetical protein|Conserved hypothetical protein	3.60467
Os12g0576100	Conserved hypothetical protein|Conserved hypothetical protein	3.26116

## Sheet: Consistently downregulated DEGs
ensembl_gene_id	description	log2FoldChange	AGCCGCC (GCC box)
Os01g0116900	Protein kinase, catalytic domain domain containing protein	-1.90678
Os01g0127000	Multicopper oxidase, Maintenance of Pi homeostasi	-2.49905	-403
Os01g0130200	Hypothetical conserved gene	-2.6827
Os01g0152000	Protein kinase, core domain containing protein	-2.72966
Os01g0196300	Basic helix-loop-helix (bHLH) transcription factor, Diterpenoid phytoalexin factor, Biosynthesis of diterpenoid phytoalexins, Stress respons	-1.25816
Os01g0220700	Similar to predicted protein	-1.22462
Os01g0249800	Heavy metal-associated domain, HMA domain containing protein	-1.38291
Os01g0279400	Major facilitator superfamily antiporter	-3.21449
Os01g0337500	Similar to H+-pyrophosphatase (Fragment)	-1.4053
Os01g0371500	Similar to Glutathione-S-transferase 19E50	-1.25799
Os01g0382000	Similar to Pathogenesis-related protein PRB1-2 precursor	-3.55885
Os01g0508500	Conserved hypothetical protein	-1.34374
Os01g0537250	Protein of unknown function DUF3778 domain containing protein	-3.24856
Os01g0564300	Peptidyl-prolyl cis-trans isomerase, FKBP-type domain containing protein	-2.10234
Os01g0585200	Similar to cDNA clone:J023088C01, full insert sequence	-2.16606
Os01g0585300	Protein of unknown function DUF1118 family protein	-1.1317
Os01g0660200	Acidic class III chitinase OsChib3a precursor (Chitinase) (EC 3.2.1.14)	-1.00926
Os01g0687400	Similar to Chitinase (EC 3.2.1.14)	-1.49375
Os01g0688900	Similar to HSP70B (heat shock protein 70B); ATP binding	-1.08374
Os01g0690600	Conserved hypothetical protein	-2.23074
Os01g0721200	Similar to cDNA clone:J013002N02, full insert sequence	-2.5957
Os01g0721300	Similar to cDNA clone:J013002N02, full insert sequence	-1.03804
Os01g0724700	Similar to lachrymatory-factor synthase	-1.5775	-634
Os01g0731600	Similar to pathogen-related protein	-4.04071	-464
Os01g0740300	Hypothetical protein	-2.79281
Os01g0784500	Conserved hypothetical protein	-1.71818
Os01g0805400	UDP-glucuronosyl/UDP-glucosyltransferase family protein	-1.09191
Os01g0808900	Similar to SigA binding protein	-1.81956
Os01g0809000	Hypothetical protein	-3.29719
Os01g0864200	Conserved hypothetical protein	-1.77636	-119
Os01g0912850	Conserved hypothetical protein	-2.33112
Os01g0920500	Nucleotide-diphospho-sugar transferase domain containing protein	-1.00099
Os01g0935200	Histone-fold domain containing protein	-1.19611
Os01g0962700	Similar to Peroxidase 12 precursor (EC 1.11.1.7) (Atperox P12) (PRXR6) (ATP4a)	-2.52967
Os01g0976450	SET domain domain containing protein	-1.62322
Os02g0106600	Zinc finger, RING/FYVE/PHD-type domain containing protein	-1.30722
Os02g0138900	Similar to ATCAX5; calcium:cation antiporter/ cation:cation antiporter	-1.11629
Os02g0185200	Cytochrome P450 family protein	-1.99301
Os02g0185300	Cytochrome P450 family protein	-1.89108
Os02g0208500	Conserved hypothetical protein	-2.60743
Os02g0212300	Conserved hypothetical protein	-1.77357
Os02g0240100	Similar to Peroxidase 2 (Fragment)	-1.36736
Os02g0277700	Leucine-rich repeat domain containing protein	-1.96807
Os02g0282000	NB-ARC domain containing protein	-1.57083
Os02g0286933	Conserved hypothetical protein	-1.43504
Os02g0439200	Protein kinase PKN/PRK1, effector domain containing protein	-1.64964
Os02g0472700	Similar to receptor-like serine-threonine protein kinase	-1.60274
Os02g0508500	Conserved hypothetical protein	-1.92013
Os02g0529800	Cytochrome P450 family protein	-2.22769
Os02g0575900	Exo70 exocyst complex subunit family protein	-1.25555
Os02g0582100	Conserved hypothetical protein	-1.02894
Os02g0625300	Similar to PEPC kinase	-1.84897
Os02g0718100	Non-protein coding transcript	-1.02113	-133
Os02g0722001	Similar to Tyrosyl-tRNA synthetase	-3.89999
Os02g0737200	Conserved hypothetical protein	-1.17294
Os02g0738100	Conserved hypothetical protein	-3.19618
Os03g0122300	Similar to Flavanone 3-hydroxylase-like protein	-1.05448
Os03g0130100	Similar to Acyl-activating enzyme 11	-2.2102
Os03g0132900	Similar to Chitinase 11	-1.43874
Os03g0179700	Similar to OSIGBa0140O07.11 protein	-1.31207
Os03g0182000	Similar to flavin-dependent monooxygenase 1	-1.80791
Os03g0195100	Putative aminotransferase, Disease resistance response against infection with rice blast fungu	-1.17822
Os03g0223100	Cytochrome P450 family protein	-1.27918
Os03g0335200	Similar to WRKY1 (WRKY transcription factor 17)	-1.32026
Os03g0361700	Similar to Terpene synthase family, metal binding domain containing protein, expressed	-1.67868
Os03g0412400	Conserved hypothetical protein	-1.65819
Os03g0418000	Similar to Basic endochitinase 2 precursor (EC 3.2.1.14)	-2.28391
Os03g0564200	Protein of unknown function DUF952 family protein	-2.9767
Os03g0575200	Similar to Potassium transporter	-1.50479
Os03g0594100	Cytochrome P450 family protein	-1.12774
Os03g0739700	Uncharacterised protein family UPF0114 domain containing protein	-1.97258
Os03g0752800	Similar to Isoform 2 of MADS-box transcription factor 14	-1.14073
Os03g0804900	UDP-glucuronosyl/UDP-glucosyltransferase family protein	-2.07229
Os03g0817100	Uncharacterised protein family UPF0497, trans-membrane plant domain containing protein	-1.86076
Os03g0839300	Conserved hypothetical protein	-1.37814
Os03g0853200	Tetraspanin domain containing protein	-1.43668
Os04g0121800	Hypothetical conserved gene	-1.0159
Os04g0125700	Concanavalin A-like lectin/glucanase domain containing protein	-1.41166	-711
Os04g0126500	Hypothetical protein	-1.56677
Os04g0128700	Thioredoxin-like fold domain containing protein	-1.42531
Os04g0154800	Protein of unknown function DUF594 family protein	-2.26641
Os04g0172400	Transferase family protein	-2.36766
Os04g0178300	Similar to Isoform 3 of Syn-copalyl diphosphate synthase	-2.14261	-966
Os04g0178400	Similar to Cytochrome P450 CYP99A1 (EC 1.14.-.-) (Fragment)	-2.98036
Os04g0179100	Similar to OSIGBa0109M01.2 protein	-1.34094
Os04g0186400	Pi transporter, Pi homeostasis, Embryo development, Seed germinatio	-1.1659
Os04g0205200	NB-ARC domain containing protein	-1.59134
Os04g0227000	Leucine-rich repeat, N-terminal domain containing protein	-2.59318
Os04g0229100	Similar to Sinapyl alcohol dehydrogenase	-1.52426
Os04g0300600	Hypothetical conserved gene	-1.36474
Os04g0345800	Similar to OSIGBa0127B24.5 protein	-1.82834
Os04g0359700	Hypothetical conserved gene	-1.70609
Os04g0368000	Serine/threonine protein kinase-related domain containing protein	-1.0875
Os04g0368800	Similar to H0607F01.6 protein	-1.15357
Os04g0370900	Similar to H0607F01.5 protein	-2.29432
Os04g0371000	Four-helical cytokine family protein	-1.75595
Os04g0372400	Conserved hypothetical protein	-1.7555
Os04g0422300	Protein of unknown function DUF6, transmembrane domain containing protein	-1.52751
Os04g0451200	UDP-glucuronosyl/UDP-glucosyltransferase family protein	-1.83791
Os04g0468600	Hypothetical conserved gene	-1.63742
Os04g0469000	Heavy metal transport/detoxification protein domain containing protein	-2.05776
Os04g0507950	Hypothetical conserved gene	-1.76995
Os04g0508000	Protein of unknown function DUF231, plant domain containing protein	-1.26651
Os04g0514150	Hypothetical gene	-1.28449
Os04g0518400	Similar to Phenylalanine ammonia-lyase (Fragment)	-1.71107
Os04g0524500	Oligopeptide transporter OPT superfamily protein	-1.12203
Os04g0573000	SPX-MFS protein, Phosphate transporter, Pi homeostasi	-2.04617
Os04g0580400	Similar to Ubiquitin-conjugating enzyme E2 I (EC 6.3.2.19) (Ubiquitin-protein ligase I) (Ubiquitin carrier protein I) (SUMO-1-protein ligase) (SUMO- 1 conjugating enzyme) (Ubiquitin carrier protein 9) (p18)	-2.43239
Os04g0580450	Non-protein coding transcript	-3.1487
Os04g0598500	Similar to Wall-associated kinase-like protein	-2.67961
Os04g0612500	Similar to 36.4 kDa proline-rich protein	-1.83227	-106
Os04g0690800	22-kDa Photosystem II protein, Photoprotectio	-1.04544
Os05g0136900	Transferase family protein	-1.1719
Os05g0137500	Similar to WRKY transcription factor 5	-1.41333
Os05g0199800	Similar to BHLH transcription activator Ivory seed	-4.47089
Os05g0203900	Conserved hypothetical protein	-1.24685
Os05g0318600	Similar to FERONIA receptor-like kinase	-1.33792
Os05g0322900	WRKY transcription factor, Benzothiadiazole (BTH)-inducible blast resistanc	-1.08059
Os05g0370900	Conserved hypothetical protein	-2.2711
Os05g0390800	Similar to VQ motif family protein	-3.23996
Os05g0409500	Similar to MtN21 protein	-2.16465
Os05g0410900	Similar to peptide transporter PTR2	-1.04706
Os05g0428700	Similar to Potassium channel protein ZMK2	-2.92511
Os05g0472000	Similar to LSH6 (LIGHT SENSITIVE HYPOCOTYLS 6)	-1.64737
Os05g0478700	Hypothetical conserved gene	-1.70431
Os05g0482501	Hypothetical conserved gene	-1.26563
Os05g0493100	Similar to KI domain interacting kinase 1	-1.5071
Os05g0515600	Similar to O-methyltransferase ZRP4 (EC 2.1.1.-	-3.81704
Os05g0559316	Hypothetical conserved gene	-1.33159
Os05g0568800	Protein of unknown function DUF1645 family protein	-1.17422
Os06g0185300	Transferase family protein	-2.07469
Os06g0185500	Transferase family protein	-2.30449
Os06g0206900	Conserved hypothetical protein	-1.59851
Os06g0210400	Concanavalin A-like lectin/glucanase, subgroup domain containing protein	-1.6424
Os06g0222100	Similar to Ramosa 3 (Fragment)	-1.78024
Os06g0287200	Similar to NBS-LRR type R protein Nbs7-75	-1.64879
Os06g0287700	Similar to NBS-LRR disease resistance protein homologue (Fragment)	-1.00095
Os06g0293500	Conserved hypothetical protein	-2.21918
Os06g0307900	Hypothetical conserved gene	-2.39395
Os06g0313440	SAM dependent carboxyl methyltransferase domain containing protein	-4.6361
Os06g0358800	Ribonuclease III domain containing protein	-1.13538
Os06g0513050	Conserved hypothetical protein	-9.35535
Os06g0519400	Zinc finger, CCCH-type domain containing protein	-2.23411
Os06g0523300	Conserved hypothetical protein	-1.40103
Os06g0568600	Similar to Ent-kaurene oxidase 1 (Fragment)	-5.52617	-938
Os06g0641066	Hypothetical protein	-1.34203
Os06g0663000	Protein kinase, catalytic domain domain containing protein	-1.98315	-415
Os06g0670300	Homeodomain-like containing protein	-1.45783
Os06g0674100	Conserved hypothetical protein	-1.51451
Os06g0713400	Cyclin-like F-box domain containing protein	-6.28654
Os07g0108100	Similar to OSIGBa0147O06.5 protein	-1.20387	-51
Os07g0129300	Similar to PR1a protein	-1.40861
Os07g0130800	Protein kinase, catalytic domain domain containing protein	-1.43334
Os07g0147500	Similar to Photosystem II 10 kDa polypeptide, chloroplast precursor	-2.85249
Os07g0148200	Similar to Flavonol 3-O-glucosyltransferase (EC 2.4.1.91) (UDP-glucose flavonoid 3-O-glucosyltransferase) (Bronze-1) (Bz-McC allele)	-1.86007
Os07g0162500	Alpha/beta hydrolase fold-3 domain containing protein	-1.26158
Os07g0167700	Conserved hypothetical protein	-1.87358
Os07g0187900	Similar to nitrate and chloride transporter	-1.03144
Os07g0190000	Similar to 1-deoxy-D-xylulose 5-phosphate synthase 2 precursor	-2.96532
Os07g0250900	Harpin-induced 1 domain containing protein	-1.34217	-7
Os07g0251200	Conserved hypothetical protein	-1.0433
Os07g0251900	Leucine-rich repeat, N-terminal domain containing protein	-3.05393
Os07g0410700	Similar to Ethylene-responsive element binding protein 1	-1.99745	-436
Os07g0416900	Similar to Omega-6 fatty acid desaturase, endoplasmic reticulum isozyme 2 (EC 1.14.19.-)	-1.37432
Os07g0417200	Similar to Delta 12 oleic acid desaturase FAD2	-1.68319
Os07g0430501	Similar to Thionin-like peptide	-1.94832
Os07g0432333	Similar to Thionin-like peptide	-1.08103
Os07g0466000	Conserved hypothetical protein	-1.27349
Os07g0532800	Peptidase A1 domain containing protein	-1.12109
Os07g0541000	Similar to Receptor protein kinase	-2.90514
Os07g0541200	Similar to receptor-like serine-threonine protein kinase	-2.36753
Os07g0569800	Similar to protein kinase	-1.23521
Os07g0605350	Similar to Protein EGG APPARATUS-1	-1.05492
Os07g0605400	Similar to EGG APPARATUS-1 protein (ZmEA1)	-1.56596
Os07g0619400	EF-Hand type domain containing protein	-1.07852
Os07g0643800	Similar to Dirigent protein	-1.10957
Os07g0656700	Uncharacterised conserved protein UCP022348 domain containing protein	-1.9433
Os07g0663900	Similar to Oxidoreductase, short chain dehydrogenase/reductase family protein, expressed	-1.38836
Os07g0664000	Similar to Oxidoreductase, short chain dehydrogenase/reductase family protein, expressed	-1.56434
Os07g0677100	Peroxidase	-2.01173
Os08g0102800	Conserved hypothetical protein	-1.02348
Os08g0105700	Similar to Bx2-like protein	-1.24244	-820
Os08g0140300	Aromatic L-amino acid decarboxylase (AADC), Senescence-induced serotonin biosynthesi	-2.15027
Os08g0140500	Similar to Tryptophan decarboxylase (EC 4.1.1.28)	-2.17415
Os08g0201500	Similar to SHR5-receptor-like kinase (Fragment)	-1.54744	-19
Os08g0202300	Hypothetical conserved gene	-2.79013
Os08g0203400	Protein kinase, core domain containing protein	-3.81995
Os08g0230800	Hypothetical conserved gene	-1.05601
Os08g0231400	Germin-like protein 8-12, Disease resistanc	-1.48738	-528
Os08g0293300	NB-ARC domain containing protein	-1.58468
Os08g0346900	Hypothetical conserved gene	-2.42006
Os08g0404500	C1-like domain containing protein	-1.35621
Os08g0406400	Similar to Sulfate transporter (Fragment)	-1.16673
Os08g0476900	Similar to Patatin-like protein 1	-1.60181
Os08g0477100	Similar to Latex allergen	-1.50309
Os08g0508800	Lipoxygenase, chloroplast precursor (EC 1.13.11.12)	-2.76229
Os08g0509100	Similar to Lipoxygenase, chloroplast precursor (EC 1.13.11.12)	-2.46537
Os08g0556300	Glycolipid transfer protein domain domain containing protein	-1.14592
Os09g0129600	Conserved hypothetical protein	-2.26146
Os09g0130700	Conserved hypothetical protein	-1.64942
Os09g0266600	NPH3 domain containing protein	-1.23426
Os09g0267800	Hypothetical conserved gene	-1.07577
Os09g0268800	Conserved hypothetical protein	-1.05425
Os09g0304400	Conserved hypothetical protein	-4.46213
Os09g0339000	Protein kinase, core domain containing protein	-3.24121
Os09g0356800	Protein kinase, core domain containing protein	-1.5678
Os09g0358000	Similar to OsD305	-1.30948
Os09g0358050	Non-protein coding transcript	-1.21505
Os09g0358100	Hypothetical conserved gene	-1.25268
Os09g0364800	Heavy metal transport/detoxification protein domain containing protein	-1.05767
Os09g0409100	Conserved hypothetical protein	-1.72296
Os09g0417600	WRKY transcription factor, Transcriptional repressor, Pathogen defens	-2.30878
Os09g0417800	WRKY transcription factor, Transcriptional repressor, Pathogen defens	-1.18318
Os09g0431100	GPCR, family 3, metabotropic glutamate receptor-like protein	-1.37266
Os09g0471500	Conserved hypothetical protein	-1.00023
Os09g0471600	EGF-like calcium-binding domain containing protein	-3.63501	-151
Os09g0472900	Similar to Blight-associated protein p12 precursor	-1.80061
Os09g0495500	Conserved hypothetical protein	-1.18021
Os09g0521300	Similar to TCP family transcription factor	-6.42282
Os09g0541100	Cupredoxin domain containing protein	-1.27642
Os09g0545100	Hypothetical conserved gene	-2.63724
Os09g0550300	S-locus glycoprotein domain containing protein	-1.04452	-669
Os09g0552600	RmlC-like jelly roll fold domain containing protein	-1.66306
Os09g0555100	Similar to auxin Efflux Carrier family protein	-2.89874
Os09g0555150	Sulfotransferase family protein	-1.98333
Os10g0109900	Major facilitator superfamily, general substrate transporter domain containing protein	-1.65572
Os10g0112100	Member of the PLAC8 domain-containing protein family, Maintenance of metal ion homeostasis and grain weight, Negative regulation of plant heigh	-2.18701
Os10g0112500	Similar to POT family protein, expressed	-3.57553
Os10g0113100	Aldo/keto reductase family protein	-1.63003
Os10g0118200	Conserved hypothetical protein	-2.50102
Os10g0119100	Hypothetical conserved gene	-1.65999
Os10g0122000	UDP-glucuronosyl/UDP-glucosyltransferase family protein	-1.19641
Os10g0330400	Protein of unknown function DUF179 family protein	-2.0617
Os10g0333000	Hypothetical conserved gene	-1.69477
Os10g0333700	Plant disease resistance response protein domain containing protein	-2.63689
Os10g0335000	Dirigent protein, Lignin biosynthesi	-5.09215
Os10g0340600	Similar to Beta-galactosidase	-1.66826
Os10g0419500	Similar to SIPL	-1.52044
Os10g0469900	TGF-beta receptor, type I/II extracellular region family protein	-1.89743
Os10g0470700	Similar to Peptide transporter	-1.00316
Os10g0488400	Protein of unknown function DUF761, plant domain containing protein	-1.13205
Os10g0502300	Hypothetical conserved gene	-1.31171
Os10g0503250	Hypothetical protein	-2.11793
Os10g0503300	Similar to 10-deacetylbaccatin III 10-O-acetyltransferase	-1.79458	-910
Os10g0536100	MIKC-type MADS-box protein, Long day (LD)-specific negative regulator of flowerin	-1.15731
Os10g0536400	Similar to Oxidoreductase, 2OG-Fe oxygenase family protein, expressed	-1.1147
Os10g0536450	Hypothetical protein	-1.08934
Os10g0538200	Peptidase aspartic, catalytic domain containing protein	-1.32254
Os10g0550800	Hypothetical conserved gene	-1.60005
Os10g0569600	Similar to RIR1b protein precursor	-1.14428
Os10g0569800	Similar to RIR1b protein	-1.16337
Os10g0579200	Sugar/inositol transporter domain containing protein	-1.77354
Os11g0100200	Similar to ALY protein	-2.44166
Os11g0120725	Similar to ATPase-like protein	-1.59981
Os11g0126800	Nucleoside phosphatase GDA1/CD39 family protein	-3.19251
Os11g0131100	VQ domain containing protein	-1.26883
Os11g0173100	Non-protein coding transcript	-3.19019
Os11g0173366	Hypothetical gene	-4.093
Os11g0215100	Plant disease resistance response protein family protein	-1.51138
Os11g0224040	Hypothetical protein	-2.58001	-610
Os11g0228800	Similar to NBS-LRR-like protein	-3.70911
Os11g0250600	Similar to cDNA clone:001-115-E06, full insert sequence	-1.06344
Os11g0256400	Zinc finger, SWIM-type domain containing protein	-1.66851
Os11g0260100	SAM dependent carboxyl methyltransferase family protein	-1.28938
Os11g0271000	Hypothetical protein	-1.50947
Os11g0307300	Herbicide safener binding protein	-1.74257
Os11g0431400	Similar to Serine carboxypeptidase	-1.07718
Os11g0474800	Similar to Isoform 2 of Stemar-13-ene synthase	-2.16404
Os11g0474900	Similar to Stemar-13-ene synthase	-2.14812
Os11g0475000	Hypothetical protein	-1.41355
Os11g0475200	Non-protein coding transcript	-1.31798
Os11g0489250	Similar to Cytochrome P450 family protein, expressed	-1.27174
Os11g0514500	Sorghum bicolor leucine-rich repeat-containing extracellular glycoprotein precursor	-1.5805
Os11g0530600	Similar to Chalcone synthase C2 (EC 2.3.1.74) (Naringenin-chalcone synthase C2)	-2.78239
Os11g0549469	Non-protein coding transcript	-3.35789
Os11g0549620	Similar to Purple acid phosphatase	-2.69358
Os11g0567800	Leucine-rich repeat-containing N-terminal, type 2 domain containing protein	-4.79346
Os11g0581700	Similar to EPIDERMAL PATTERNING FACTOR-like protein 4	-1.29506
Os11g0590400	Similar to NB-ARC domain containing protein	-1.27076
Os11g0593000	Phosphoesterase family protein	-1.1722	-41
Os11g0598300	NB-ARC domain containing protein	-1.73452
Os11g0600500	Calcium-binding EF-hand domain containing protein	-1.46172
Os11g0607900	Hypothetical conserved gene	-6.10601
Os11g0628000	Protein kinase, catalytic domain domain containing protein	-2.15262
Os11g0672200	Similar to Protein kinase domain containing protein, expressed	-1.24061
Os11g0687100	von Willebrand factor, type A domain containing protein	-5.82347
Os11g0702400	Zinc finger, C2H2-type domain containing protein	-2.23533
Os11g0708100	Similar to Laccase-22	-1.55371
Os12g0100100	RNA binding domain (RBD) containing protein, Abiotic stress toleranc	-2.65626
Os12g0116700	Similar to WRKY transcription factor 64	-1.10074
Os12g0125500	Similar to MatE family protein, expressed	-1.53766
Os12g0168700	AMP-dependent synthetase and ligase domain containing protein	-1.078
Os12g0170800	Similar to Citrate binding protein precursor	-1.85881
Os12g0175400	Similar to OSMYB2	-1.56112
Os12g0191300	Similar to Phage head-tail adaptor family protein, expressed	-1.49227
Os12g0227400	Allyl alcohol dehydrogenase	-2.0473
Os12g0257600	Similar to Laccase-25	-1.94431
Os12g0258700	Cupredoxin domain containing protein	-1.36543
Os12g0261300	Conserved hypothetical protein	-1.87732
Os12g0270900	Sulfotransferase family protein	-1.23826
Os12g0282400	Conserved hypothetical protein	-2.49413
Os12g0431100	ATPase, AAA-type, core domain containing protein	-2.62667
Os12g0438300	NB-ARC domain containing protein	-1.16532
Os12g0448900	Fatty acid alpha-dioxygenase family, Enzyme that oxygenates fatty acids into 2R-hydroperoxide	-1.25506
Os12g0459100	Similar to Transferase family protein	-1.95287
Os12g0511200	Hly-III related domain containing protein	-1.19399
Os12g0512800	Cytochrome P450 71E1 (EC 1.14.13.68) (4-hydroxyphenylacetaldehyde oxime monooxygenase)	-3.36673
Os12g0554100	Conserved hypothetical protein	-1.20861
Os12g0555000	Similar to Probenazole-inducible protein PBZ1	-1.18744
Os12g0555100	Similar to Probenazole-inducible protein PBZ1	-5.54818
Os12g0555200	Similar to Probenazole-inducible protein PBZ1	-2.38348
Os12g0572000	R2R3-type MYB transcription factor, Adaptive growth, Salt toleranc	-1.51136
Os12g0609100	Conserved hypothetical protein	-2.8153	-331
Os12g0609500	Glucose/ribitol dehydrogenase family protein	-1.27486
Os12g0622900	Mov34/MPN/PAD-1 family protein	-1.09875
Os12g0628600	Similar to Thaumatin-like pathogenesis-related protein 3 precursor	-1.08501

## Sheet: Consistently DEGs with GCC box
ensembl_gene_id	description	log2FoldChange	regulation	AGCCGCC (GCC box)
Os01g0643800	Similar to Mitogen-activated protein kinase	1.24447	up	-209
Os01g0648700	Bromodomain containing protein	2.51562	up	-759
Os01g0713600	B3 DNA-binding domain-containing transcription factor, Flowering time regulation, Repression of flowering activator Ehd1 and its downstream genes by binding to the promoter of the Ehd1 gen	7.66823	up	-89
Os01g0824700	Cyclin-like F-box domain containing protein	1.58482	up	-523；-312
Os02g0194700	Similar to Lipoxygenase 2.3, chloroplast precursor (EC 1.13.11.12) (LOX2:Hv:3)	1.10044	up	-790；-650
Os02g0527950	Hypothetical conserved gene	2.09332	up	-871；-672
Os03g0133100	Conserved hypothetical protein	2.28483	up	-264
Os03g0561400	Conserved hypothetical protein	2.1085	up	-345；-200
Os03g0629800	Conserved hypothetical protein	8.07184	up	-285
Os03g0682666	Hypothetical gene	1.5773	up	-56
Os04g0197350	Hypothetical conserved gene	3.71488	up	-167；-139
Os05g0177400	Hypothetical conserved gene	1.13977	up	-85
Os05g0186300	Similar to NADP-malic enzyme	1.65085	up	-176
Os06g0116933	Conserved hypothetical protein	2.2119	up	-124
Os06g0202600	Similar to cDNA clone:001-039-A08, full insert sequence	5.20348	up	-472；-311
Os06g0217300	Similar to Transcription factor MADS55	1.83702	up	-310
Os06g0470350	Hypothetical gene	2.8324	up	-528
Os07g0136800	Homeodomain-like containing protein	1.81052	up	-964；-843；-734
Os07g0205900	Armadillo-type fold domain containing protein	2.85407	up	-829
Os07g0286000	Hypothetical conserved gene	4.04101	up	-526
Os07g0440100	Conserved hypothetical protein	7.08048	up	-865
Os07g0511301	Hypothetical protein	10.6429	up	-464
Os07g0674800	Similar to AP2 domain transcription factor EREBP	1.90638	up	-1000
Os08g0493900	WD40 repeat-like domain containing protein	1.01922	up	-82
Os08g0507702	Cytochrome P450 family protein	2.51786	up	-46
Os09g0120033	Hypothetical protein	2.44494	up	-149
Os09g0246300	Hypothetical protein	3.2469	up	-346
Os10g0159033	Conserved hypothetical protein	4.16142	up	-494；-238；-165
Os10g0182300	Similar to predicted protein	1.57811	up	-613
Os10g0208500	Hypothetical protein	2.11737	up	-424
Os10g0395400	Thioredoxin fold domain containing protein	2.94138	up	-948
Os11g0183150	Ankyrin repeat domain containing protein	1.25563	up	-889
Os11g0278300	Hypothetical conserved gene	1.33103	up	-628
Os12g0140266	Hypothetical conserved gene	1.05571	up	-301；-294；-268；-234
Os12g0495525	Conserved hypothetical protein	2.19557	up	-416
Os01g0127000	Multicopper oxidase, Maintenance of Pi homeostasi	-2.49905	down	-403
Os01g0724700	Similar to lachrymatory-factor synthase	-1.5775	down	-634
Os01g0731600	Similar to pathogen-related protein	-4.04071	down	-464
Os01g0864200	Conserved hypothetical protein	-1.77636	down	-119
Os02g0718100	Non-protein coding transcript	-1.02113	down	-133
Os04g0125700	Concanavalin A-like lectin/glucanase domain containing protein	-1.41166	down	-711
Os04g0178300	Similar to Isoform 3 of Syn-copalyl diphosphate synthase	-2.14261	down	-966
Os04g0612500	Similar to 36.4 kDa proline-rich protein	-1.83227	down	-106
Os06g0568600	Similar to Ent-kaurene oxidase 1 (Fragment)	-5.52617	down	-938
Os06g0663000	Protein kinase, catalytic domain domain containing protein	-1.98315	down	-415
Os07g0108100	Similar to OSIGBa0147O06.5 protein	-1.20387	down	-51
Os07g0250900	Harpin-induced 1 domain containing protein	-1.34217	down	-7
Os07g0410700	Similar to Ethylene-responsive element binding protein 1	-1.99745	down	-436
Os08g0105700	Similar to Bx2-like protein	-1.24244	down	-820
Os08g0201500	Similar to SHR5-receptor-like kinase (Fragment)	-1.54744	down	-19
Os08g0231400	Germin-like protein 8-12, Disease resistanc	-1.48738	down	-528
Os09g0471600	EGF-like calcium-binding domain containing protein	-3.63501	down	-151
Os09g0550300	S-locus glycoprotein domain containing protein	-1.04452	down	-669
Os10g0503300	Similar to 10-deacetylbaccatin III 10-O-acetyltransferase	-1.79458	down	-910
Os11g0224040	Hypothetical protein	-2.58001	down	-610
Os11g0593000	Phosphoesterase family protein	-1.1722	down	-41
Os12g0609100	Conserved hypothetical protein	-2.8153	down	-331
